# Supplementary material for: Early Transcriptional Signatures of the Immune Response to a Live Attenuated Tetravalent Dengue Vaccine Candidate in Non-human Primates
Source: PLoS Negl Trop Dis. 2016 May 23;10(5):e0004731. doi: 10.1371/journal.pntd.0004731 (PMC4877054; doi:10.1371/journal.pntd.0004731)
Supplement: S2 Table — (XLSX) [file pntd.0004731.s003.xlsx]

## Sheet: Sheet1
S2 Table
Baseline-transformed (average of d-11 and d-2) relative transcript abundances (log2) by animal for 595 differentially expressed genes after TDV vaccination.
HEEBO probe ID	Gene Symbol	Gene Name	Entrez Gene ID	Group	1	1	1	1	1	1	1	1	1	1	1	1	1	1	1	1	1	1	1	1	1	1	1	1	2	2	2	2	2	2	2	2	2	2	2	2	2	2	2	2	2	2	2	2	2
				Animal/day	CY503 d1	CY503 d3	CY503 d5	CY503 d7	CY504 d1	CY504 d3	CY504 d5	CY504 d7	CY505 d1	CY505 d3	CY505 d5	CY505 d7	CY506 1	CY506 3	CY506 5	CY506 7	CY507 1	CY507 3	CY507 5	CY507 7	CY508 1	CY508 3	CY508 5	CY508 7	CY0510 d1	CY0510 d3	CY0510 d5	CY0510 d7	CY0511 d1	CY0511 d3	CY0511 d5	CY0511 d7	CY0512 d1	CY0512 d3	CY0512 d5	CY0512 d7	CY0513 d1	CY0513 d3	CY0513 d5	CY0513 d7	CY480 d1	CY480 d3	CY480 d5	CY480 d7	CY514 d1
hSQ024313	IFI44	interferon-induced protein 44	10561		1.43	1.6	2.17	3.18	0.405	0.575	0.365	0.855	1.39	1.41	2.95	3.34	1.605	0.125	2.015	0.505	1.15	1.85	1.76	-0.27	1.51	2.29	1.47	1.71	-0.74	0.3	0.32	-0.83	-1.15	-0.04	1.17	0.3	0.82	1.05	0.92	0.31	1.385	1.685	-1.735	0.765	3.29	1.51	2.78	1.32	1.84
hSQ031570	S100A8	s100 calcium binding protein a8	6279		1.59	1.69	0.38	0.57	-1.355	-0.775	-2.285	-0.445	0.695	0.685	0.875	0.335	-0.28	-1.53	-0.15	-0.26	0.77	1.51	-0.05	0.41	0.675	2.025	-1.195	0.165	0.575	1.135	2.015	-0.125	0.745	1.255	0.705	0.425	1.94	2.93	1.41	0.17	0.26	1.95	-2.55	-0.83	2.75	0.41	3.64	2.4	1.455
hSQ036350	DDX58	dead (asp-glu-ala-asp) box polypeptide 58	23586		0.43	0.5	0.48	1.36	0.985	0.305	0.685	0.735	0.79	0.63	1.81	2.23	1.44	0.24	1.39	-0.01	0.645	0.875	1.135	-0.185	2.905	3.295	2.515	2.325	-0.185	0.045	0.385	0.135	-0.41	0.32	0.68	-0.13	0.93	0.84	1.3	0.13	0.805	1.575	-1.555	0.515	-0.435	0.175	0.285	-0.305	0.59
hSQ044881	MX1	myxovirus (influenza virus) resistance 1, interferon-inducible protein p78 (mouse)	4599		0.335	0.195	0.675	1.485	0.28	0.17	0.21	0.06	0.915	1.305	2.195	2.245	1.045	0.565	1.375	-0.085	0.715	1.385	1.065	-0.055	-1.325	2.675	2.715	2.805	0.415	0.195	0.125	-0.315	0.68	0.14	0.91	0.01	1.05	0.59	0.51	0.15	1.31	1.21	-1.27	0.31	3.29	2.48	2.98	2.68	0.96
hSQ037368	OASL	2'-5'-oligoadenylate synthetase-like	8638		1.235	1.285	1.745	2.595	1.095	0.805	0.945	0.935	1.645	2.015	2.645	2.765	2.33	-0.99	2.92	-0.99	2.09	2.17	-0.21	1.47	1.155	1.105	1.095	1.015	0.745	0.405	0.345	-0.345	0.7	0.04	0.83	-0.07	1.17	0.7	0.49	-0.02	0.905	0.895	0.165	0.295	0.96	0.69	0.63	0.26	0.745
hSQ039604	IFIT1	interferon-induced protein with tetratricopeptide repeats 1	3434		0.235	0.105	0.315	0.855	0.315	0.695	0.155	0.175	0.05	-0.36	0.72	0.6	1.165	0.135	1.375	0.195	0.84	1.2	0.51	-0.67	0.78	0.97	-0.01	0.65	-0.57	-0.37	0.27	0.28	-1.095	0.045	0.355	0.875	0.545	1.185	1.125	0.945	0.85	1.06	-2.3	0.01	3.88	1.91	3.77	1.93	0.985
hSQ043572	OAS2	2'-5'-oligoadenylate synthetase 2, 69/71kda	4939		0.265	0.375	0.815	1.255	0.765	0.315	0.515	0.595	0.405	0.635	1.105	1.595	1.075	0.135	0.855	0.035	0.445	0.615	1.055	-0.055	0.85	1.08	0.97	0.86	-0.135	-0.035	-0.535	-0.445	-0.17	0.05	0.79	-0.21	0.49	0.26	0.26	0.02	0.89	1.3	-2.99	-0.36	3.495	-2.435	3.195	2.545	0.575
hSQ018030	S1PR2	sphingosine-1-phosphate receptor 2	9294		-0.975	-0.385	-1.835	-1.355	0.095	1.015	0.185	0.155	-0.025	0.475	0.455	0.675	0.225	1.085	-0.815	-0.545	-0.105	0.365	0.055	-0.275	-0.19	0.5	0.31	0.44	0.145	0.215	0.635	0.965	2.825	3.035	2.585	3.465	1.36	1.91	1.17	1.1	0.575	0.335	-0.965	1.965	-0.625	0.725	0.195	0.035	-0.35
hSQ044941	LAMA3	laminin, alpha 3	3909		-1.26	-0.97	-2.18	-1.74	-0.16	0.53	-0.1	-0.34	0	0.4	0.78	0.98	0.195	0.915	-1.325	-0.605	-0.055	0.735	0.155	-0.895	-0.325	0.005	0.075	0.075	0.3	-0.05	0.62	1.03	0.55	0.35	0.36	1.24	0.915	1.135	0.755	0.765	0.015	0.125	-0.325	1.315	4.845	4.735	-3.635	-3.635	5.67
hSQ031895	XAF1	xiap associated factor 1	54739		0.64	0.39	1.01	1.36	0.27	-0.07	0.22	0.87	0.41	0.19	0.91	1.16	1.365	0.865	1.505	0.435	1.065	0.545	0.945	0.105	0.985	1.585	0.975	0.755	0.14	0.17	0.18	-0.03	0.005	-0.015	0.455	-0.095	0.535	0.225	0.305	0.165	0.815	1.405	-1.105	-0.535	1.365	0.195	0.825	0.115	0.525
hSQ027534	PAQR9	progestin and adipoq receptor family member ix	344838		-0.66	-0.6	-1.35	-0.41	-0.225	-0.375	-0.485	-0.395	0.065	0.215	-0.145	0.505	-0.075	0.215	-0.975	0.125	0.21	0.3	-0.21	-0.39	-0.115	-0.275	-0.135	-0.005	-0.09	-0.05	0.39	1.12	-0.035	0.155	0.575	1.135	1.045	1.175	1.305	1.575	0.055	-0.785	-1.515	1.775	-0.655	0.295	-0.125	0.855	-0.45
hSQ028072	CD163	cd163 molecule	9332		0.04	-1.07	-0.57	-0.44	-0.33	-0.81	-0.71	-0.41	0.925	0.065	1.075	1.155	-0.215	-0.375	-0.255	-1.075	-0.945	-0.275	-0.165	-1.145	1.23	1.28	0.86	1.97	-0.27	-0.08	-0.31	-1.19	0.57	0.29	0.66	0.45	0.265	-0.025	-0.505	-0.725	0.07	0.21	-2.38	0.52	0	0	0	0	-3.735
hSQ045409	TNFAIP6	tumor necrosis factor, alpha-induced protein 6	7130		1.22	1.05	0.71	0.47	-0.955	-1.135	-1.445	-0.445	0.485	-0.065	0.355	0.125	-1.045	-1.825	0.095	-0.945	0.69	0.67	0.07	-0.13	0.75	1.68	-0.51	-0.71	0.32	0.96	1.71	0.07	-0.28	0.13	0.5	-0.03	0.4	1.63	0.53	-0.68	0.285	0.925	-2.605	-1.025	0.925	0.135	0.135	-0.105	0.33
hSQ012818	GP9	glycoprotein ix (platelet)	2815		-0.105	-0.265	-0.315	-0.385	-0.065	-0.635	-0.635	-1.015	0.06	-0.15	-0.21	-0.49	0.245	1.065	0.005	-0.865	0.545	0.655	0.365	0.005	0.895	0.545	1.295	0.255	0.97	-0.29	-0.32	-0.53	1.17	0.5	0.4	0.13	1.13	0.44	0.24	0.06	0.65	0.5	1.32	-0.16	0	0	0	0	0.37
hSQ025136	VCAN	versican	1462		0.89	0.46	0.64	0.24	-0.505	-0.805	-0.895	-0.145	0.475	0.435	0.605	0.225	-0.345	-0.485	0.105	-0.425	-0.67	0.03	-0.27	-0.85	0.96	1.45	0.13	0.01	1.33	1.73	1.3	-0.69	-0.62	-0.18	0.68	-0.13	0.34	0.54	0.17	-0.33	0.3	1.21	-4.78	-1.1	1.215	1.335	1.075	0.785	0.25
hSQ031351	PF4V1	platelet factor 4 variant 1	5197		0.41	2.04	2.12	-0.4	-0.15	-1.33	-0.82	-0.35	0.245	0.685	0.305	1.055	0.475	1.855	-0.225	-10.765	-0.155	0.685	-0.315	-9.735	4.365	5.255	4.975	-4.125	-1.21	-0.31	-0.95	-1.44	0.315	0.715	0.425	0.815	0.97	1.71	0.82	0.6	0.32	0.02	-2.29	-1.11	0	0	0	0	0
hSQ020767	TNFSF13B	tumor necrosis factor (ligand) superfamily, member 13b	10673		0.515	0.485	0.695	1.325	-0.315	-0.605	-0.415	-0.005	0.69	0.36	0.76	0.66	0.04	0.02	0.5	-0.08	0.19	0.06	0.64	0.12	0.895	1.475	0.225	0.355	0.895	0.475	0.415	-0.775	0.165	0.295	0.525	-0.195	0.98	0.89	0.71	0.2	0.485	1.085	-2.555	-0.585	1.065	0.985	0.555	0.485	0.245
hSQ026684	FAM46C	family with sequence similarity 46, member c	54855		-1.38	-1.84	-1.82	-0.98	0.09	-0.37	-0.43	-0.5	-0.83	-0.69	-0.78	-0.38	0.045	-0.305	-1.025	0.105	0.255	0.185	-0.455	-0.805	-0.64	-1.32	-0.91	-0.71	-0.825	-0.565	0.635	1.385	-1.53	-0.31	0.69	1.39	0.63	0.94	1.32	1.6	0.265	-0.555	-0.885	2.045	-0.19	0.42	0.32	1.68	0.915
hSQ029289	DHX58	dexh (asp-glu-x-his) box polypeptide 58	79132		0.135	-0.015	0.535	0.765	0.34	-0.08	0.36	0.16	0.67	0.67	1.51	1.61	0.78	0.51	1.24	0.12	0.495	0.355	0.805	-0.095	0.82	0.92	0.6	0.76	0.22	0.06	0.22	-0.11	0.045	-0.265	0.415	-0.345	0.845	0.395	0.695	0.075	0.79	1.19	-1.55	-0.65	1.425	0.405	1.325	0.175	0.695
hSQ015912	KCNH5	potassium voltage-gated channel, subfamily h (eag-related), member 5	27133		-0.66	-0.34	-1.23	-0.73	-0.02	0.27	-0.17	-0.24	0.285	0.475	0.815	0.925	0.15	0.67	-0.34	-0.06	0.265	0.615	0.045	-0.535	0.2	0.02	0.29	0.48	0.545	0.545	0.985	1.345	0.105	0.835	0.795	1.185	1.195	1.635	0.945	0.995	0.955	0.325	-0.335	1.845	-0.105	0.465	-0.865	0.505	0.04
hSQ020119	WDFY3	wd repeat and fyve domain containing 3	23001		-0.22	-0.1	-0.1	-0.03	-0.245	-1.165	-0.415	0.285	1.125	1.205	0.845	1.455	-0.535	-0.055	-0.165	-0.695	2.52	2.65	3.08	2.89	1.075	1.705	1.005	1.195	0.655	0.765	0.485	-0.805	-0.29	0.23	0.8	-0.01	0.59	0.19	-0.01	-0.51	0.825	1.355	-2.315	0.465	0	6.16	0	0	0.78
hSQ011519	IFI6	interferon, alpha-inducible protein 6	2537		-0.11	0.18	0.43	1.41	-0.235	-0.135	-0.295	-0.065	1.235	1.715	1.965	2.465	0.755	0.885	1.115	0.285	0.16	0.41	0.6	-0.21	0.59	-1.2	-1.2	0.79	0.13	0.01	0.15	-0.39	0.45	-0.05	0.03	0.24	1.005	0.855	0.525	0.345	1.18	0.94	0.05	0.77	1.66	1.07	0.8	1.1	0.44
hSQ028106	BACE2	beta-site app-cleaving enzyme 2	25825		-0.78	-0.9	-1.4	-0.61	0.26	0.12	0.08	-0.15	-0.26	0.15	-0.23	0.14	0.13	0.62	-0.41	0.06	0.34	0.4	-0.09	0.32	-0.415	-0.705	-0.375	-0.295	0.515	0.275	0.785	1.365	0.34	0.18	0.69	1.03	1.53	1.48	1.78	1.89	0.365	-0.175	-2.415	1.405	-0.825	0.235	-0.605	0.555	-0.08
hSQ017374	AKAP13	a kinase (prka) anchor protein 13	11214		-0.065	0.145	0.365	-0.035	-1.435	-0.495	-0.975	-0.905	0.995	0.765	0.925	0.715	-0.745	0.015	-0.115	-0.645	-0.665	-0.105	0.065	-0.185	0.315	0.425	0.295	0.275	0.455	-0.275	-0.365	-0.955	2.785	0.125	-0.095	0.045	1.825	0.205	0.065	0.235	0.565	1.485	3.885	-0.205	0.54	-0.34	0.1	0.28	0.24
hSQ022580	PARP14	poly (adp-ribose) polymerase family, member 14	54625		0.19	0.2	0.8	1.05	-1.115	-0.735	-0.785	-0.645	1.055	0.585	1.325	1.665	0.22	0.05	0.62	-0.14	0.615	0.475	0.725	-0.445	1.015	1.055	0.705	0.535	-0.135	-0.185	-0.185	-0.515	-0.49	-0.03	0.33	-0.25	1.56	0.9	0.67	0.72	0.945	1.565	-2.205	0.125	1.165	0.055	0.265	0.255	0.12
hSQ025583	SPTA1	spectrin, alpha, erythrocytic 1 (elliptocytosis 2)	6708		-0.475	-0.485	-0.725	-0.395	-0.025	0.215	0.005	0.075	-0.495	-0.995	-0.825	-0.595	-0.18	-0.29	-0.72	0.17	0.17	0.62	-0.57	-0.47	-0.725	-1.125	-0.995	-0.475	-0.41	0.03	1.12	2.02	-0.8	-0.26	0.87	1.8	0.52	0.6	0.86	1.4	-0.145	-0.485	-0.265	1.545	-0.435	-0.505	0.385	1.535	-0.195
hSQ008910	CSTA	cystatin a (stefin a)	1475		1.065	1.545	1.015	0.425	-0.555	0.325	-0.815	0.535	0.24	0.09	0.19	-0.59	-0.01	-0.89	-0.32	0.08	0.935	1.285	0.445	0.215	0.21	1.28	-1.41	0.35	-0.565	0.735	0.835	-0.225	0.625	1.045	0.165	0.765	1.6	2.25	1.48	0.68	1.03	1.86	-2.13	0.08	3.8	1.39	3.88	2.48	1.845
hSQ044299	ITGA2B	integrin, alpha 2b (platelet glycoprotein iib of iib/iiia complex, antigen cd41)	3674		-0.29	-0.4	-0.46	-0.31	-0.525	-0.775	-0.725	-1.105	0.625	0.545	0.405	0.675	-0.365	0.285	-0.315	-0.965	0.145	0.485	-0.105	-0.615	0.515	0.385	1.625	0.855	0.71	-0.55	-0.03	-0.47	1.54	0.2	0.43	0.44	1.405	0.605	0.515	0.485	0.79	0.47	1.84	0.44	0.295	0.365	0.795	0.205	2.315
hSQ006785	TET2	tet oncogene family member 2	54790		0.285	0.195	0.605	0.215	-1.005	-0.365	-0.275	0.195	0.845	0.225	0.145	-0.215	-0.48	0.09	0.38	-0.26	0.115	-0.135	0.535	0.685	0.19	0.44	0.09	0.1	0.385	0.495	0.145	-0.695	0.545	-0.015	-0.085	-0.505	2.855	1.815	1.825	1.645	1.255	1.975	-0.775	0.415	0.3	0.63	-0.43	0.47	0.11
hSQ024082	GALIG	galectin-3 internal gene	81625		0.64	0.82	0.25	0.48	-0.635	-0.985	-0.765	-0.415	0.89	0.85	1.09	1.15	-0.345	-0.555	-0.015	-0.585	0.03	-0.25	-0.01	-0.08	0.605	1.085	0.435	0.565	0.275	1.155	0.875	-0.915	-0.43	0.17	0.37	-0.21	0.885	1.145	0.765	0.045	1.41	1.32	-3.64	0.27	1.01	0.96	0.45	0.77	0.47
hSQ006723	ISG15	isg15 ubiquitin-like modifier	9636		0.165	0.185	0.675	1.105	0.49	0.55	0.33	0.38	0.295	0.245	0.895	1.125	0.79	0.49	0.75	-0.05	0.725	0.775	0.875	0.075	0.565	0.865	0.425	0.885	-0.26	-0.34	-0.15	-0.31	0.415	-0.095	0.255	-0.075	0.375	0.265	0.275	0.105	1.04	1.58	1.26	0	2.015	0.915	1.635	0.655	0.66
hSQ016773	TRIM58	tripartite motif containing 58::tripartite motif-containing 58	25893		-0.535	-1.125	-1.805	-0.905	-0.16	0.38	-0.1	-0.37	-0.29	-0.44	-0.26	-0.18	-0.07	0.17	-0.79	0.33	-0.11	0.11	-0.34	-0.51	-0.675	-1.265	-0.755	-0.645	0.6	0.64	1.24	2.26	0.595	0.185	0.915	1.555	1.225	1.555	1.415	2.055	-0.135	-0.605	-0.935	0.985	-0.595	-3.105	-0.465	0.995	-0.32
hSQ007509	S100A9	s100 calcium binding protein a9	6280		0.275	0.275	0.095	0.235	-0.56	-1.15	-1.43	-0.43	0.655	0.905	0.725	1.025	-0.515	0.065	0.015	-0.395	0.085	0.615	0.105	0.365	0.705	0.945	0.365	0.715	0.8	0.61	0.97	0.06	1.01	0.55	0.79	0.11	0.855	0.925	0.555	-0.235	0.84	1.04	0.65	0.72	0.35	1.05	0.39	0.78	0.38
hSQ004691	RMND5B	required for meiotic nuclear division 5 homolog b (s. cerevisiae)::nhp2 ribonucleoprotein homolog (yeast)	64777		-0.505	-0.395	-1.085	-0.405	-0.37	-0.21	-0.62	-0.34	0.39	0.75	0.84	1.21	0.265	1.095	-0.125	0.115	0.12	0.43	-0.13	-0.3	-0.125	-0.035	0.355	0.275	1.2	0.24	0.41	0.77	1.35	0.56	0.69	0.88	1.76	1.56	1.58	1.74	0.72	0.47	0.38	0.91	-0.555	-0.195	-1.285	0.525	-0.405
hSQ008471	BCL2L11	bcl2-like 11 (apoptosis facilitator)	10018		-0.895	-1.315	-2.095	-1.725	0.01	0.7	-0.09	-0.26	-0.085	0.455	0.525	0.405	-2.365	-2.365	-2.365	-2.365	0	4.29	4.34	3.42	-0.83	-0.65	-3.42	-0.48	0.825	-0.355	0.065	0.625	2.475	0.915	1.195	1.055	2.685	2.325	2.265	2.835	-0.115	-0.585	0.175	-0.095	-0.865	-0.075	-0.765	0.255	-0.625
hSQ019103	PF4	platelet factor 4	5196		-0.275	-0.125	-0.065	0.045	-0.42	-0.58	-0.62	-0.81	0.575	0.195	0.405	0.065	-0.155	0.325	-0.125	-0.435	0.515	0.395	0.435	-0.365	0.465	0.385	0.915	0.145	0.245	-0.135	-0.205	-0.935	0.875	0.575	0.425	0.215	0.97	1	0.62	0.25	0.86	0.25	-0.17	-0.18	0.695	-8.875	0.395	-8.875	-0.05
hSQ020560	VWF	von willebrand factor	7450		0.3	-1.8	-0.07	-0.32	-0.235	-0.375	-0.535	-0.695	-0.03	-0.07	0.05	-0.58	-0.06	0.51	0.02	-0.67	0.24	0.9	0.08	-0.15	0	1.07	1.82	0	0.78	-0.07	-0.02	-0.29	1.54	0.17	-0.49	0.22	0.255	-0.125	-0.055	-0.235	0.42	0.57	1.82	-0.47	0.37	0.45	0.81	0.18	0.12
hSQ018380	IFI27	interferon, alpha-inducible protein 27	3429		0.245	0.375	0.515	0.965	0.25	0.05	0.16	0.26	0.145	0.365	0.825	0.845	1.315	0.735	1.425	0.505	0.73	0.56	1.12	0.22	0.875	1.525	0.305	0.975	-0.1	-0.17	-0.01	-0.37	0.53	0.16	0.39	-0.05	0.895	0.625	0.575	0.285	0.71	1.15	-0.99	-0.5	1.525	0.625	1.175	0.415	0.475
hSQ039682	UBL7	ubiquitin-like 7 (bone marrow stromal cell-derived)	84993		-0.19	-0.04	-0.38	-0.08	-0.2	-0.11	-0.33	-0.18	0.24	0.27	0.29	0.67	0.24	0.88	0.08	0.43	0.635	0.945	0.335	0.535	0.105	0.165	0.075	0.225	-0.045	0.035	-0.365	-0.145	0.5	0.18	0.16	0.43	0.125	0.375	0.055	0.145	0.08	0.19	0.57	1.52	0	6.57	0	0	-4.17
hSQ014304	LILRA3	leukocyte immunoglobulin-like receptor, subfamily a (without tm domain), member 3	11026		-0.285	-0.245	-0.305	0.155	-0.26	-0.48	-0.56	-0.17	0.565	0.505	0.645	0.595	-0.48	-0.05	-0.01	-0.79	-1.245	-1.075	-0.615	-0.955	0.755	1.325	0.965	0.615	0.755	0.785	0.845	-0.855	0.805	0.515	0.985	0.555	-0.145	-0.205	-0.785	-1.365	0.74	1.16	-0.64	0.88	0	0	0	0	0.6
hSQ003122	IFIT5	interferon-induced protein with tetratricopeptide repeats 5	24138		0.625	0.515	0.705	0.955	0.425	0.375	0.425	0.475	0.675	0.415	1.455	1.735	-0.99	0	-0.61	-2.09	-0.265	0.015	-0.065	-0.165	0.65	0.39	0.02	0.17	0.31	0.4	0.56	0.65	0.02	0.29	0.15	0.01	0.04	0.23	0.24	0.3	-0.095	0.075	0.195	-0.535	0.66	-0.65	0.07	-0.39	0.335
hSQ005724	MYEOV	myeloma overexpressed (in a subset of t(11;14) positive multiple myelomas)	26579		-0.185	-0.115	-0.125	0.105	-0.28	-0.42	-0.36	-0.6	0.205	0.135	0.395	0.185	-0.28	0.57	-0.09	-0.64	0.265	0.385	0.035	0.105	0.215	0.215	1.195	0.355	0.755	-0.165	0.195	-0.385	1.105	0.025	0.385	0.035	1.205	0.375	0.335	0.015	0.635	0.145	0.625	-0.705	0.08	0.52	0.37	0.21	0.015
hSQ021229	LST1	leukocyte specific transcript 1	7940		1.08	0	0	0	-0.655	-0.655	-0.655	-0.655	0.525	0.515	0.245	-0.035	-0.135	0.345	0.195	-0.395	0.3	0.2	0.35	0.29	0.035	0.295	-0.185	-0.235	0.53	0.35	0.87	0.27	0.335	0.175	0.185	-0.115	0.745	0.525	0.255	-0.075	0.82	0.64	-0.07	0.01	-0.24	0.18	-0.16	0.2	0.13
hSQ011994	GCA	grancalcin, ef-hand calcium binding protein	25801		0.18	0.85	0.64	0.54	-0.805	-1.195	-1.255	-0.785	0.175	0.525	0.545	-0.115	-0.925	-1.475	0.125	-1.135	-0.105	0.285	-0.175	-0.545	0.725	1.615	-0.345	-0.565	0.235	1.105	1.645	-0.195	-0.5	0.06	0.33	0.08	0.005	1.065	0.195	-0.695	0.215	1.775	-2.415	-0.595	1.075	0.665	1.175	0.805	0.03
hSQ005607	CMPK2	cytidine monophosphate (ump-cmp) kinase 2, mitochondrial	129607		0.995	0.325	0.415	1.125	0.5	0.45	-0.23	0.22	-0.07	0.12	-0.45	0.63	1.79	1	1.72	0.59	0.605	0.495	1.035	0.515	0.46	0.88	0.56	0.43	0.18	0.83	0.49	1.12	0	1.05	1.98	1.98	-0.93	-0.5	-0.12	-0.06	1.03	0.8	1.13	0.09	1.985	-1.715	-1.715	0.395	0
hSQ022552	TREML1	triggering receptor expressed on myeloid cells-like 1	340205		-0.455	-0.295	-0.505	-0.375	-0.295	-0.505	-0.335	-0.575	0.405	0.755	0.995	0.945	-0.275	0.285	-0.425	-0.965	0.31	0.31	0.27	0.26	0.565	0.465	1.815	1.255	0.67	0.48	0.25	-0.01	0.635	0.385	0.185	0.195	1.535	1.325	0.985	0.605	1.21	0.88	0.3	1.09	-0.47	0.15	-0.15	-6.74	0.105
hSQ020337	DYSF	dysferlin, limb girdle muscular dystrophy 2b (autosomal recessive)	8291		0.04	-0.34	-0.3	0.12	-0.735	-1.315	-1.165	-0.695	0.945	1.525	1.045	1.345	-0.59	-0.81	0.44	-0.92	0.125	0.155	-0.065	0.125	1.64	3.05	1.33	0.52	1.05	0.84	1.52	-0.31	0.715	-0.295	0.375	-0.075	0.62	0.69	-0.08	-0.92	0.285	2.025	-1.065	-0.585	-1.1	0.55	-1.1	0.36	-0.045
hSQ041506	RPS20P14	ribosomal protein s20 pseudogene 14::transcribed locus, strongly similar to np_998369.1 40s ribosomal protein s20 [danio rerio]	440992		0.535	1.425	0.935	0.135	-0.255	1.115	-0.415	0.115	0.14	-0.57	0.02	-0.2	-0.075	-0.785	-0.225	0.005	0.425	1.285	-0.175	-1.045	-0.045	0.485	-1.855	0.205	-1.23	-0.58	-0.39	-0.77	0.02	0.38	-0.84	0.57	2.065	3.135	2.605	1.915	-0.57	-0.39	-2.36	-0.46	3.19	0.87	3.77	1.44	0.615
hSQ015730	KCNJ15	potassium inwardly-rectifying channel, subfamily j, member 15	3772		0.43	0.09	-0.01	-0.62	0.41	-0.77	-0.35	-0.07	0.31	0.53	0.2	0.5	0.125	-0.985	0.145	-1.165	-1.77	-1.77	-1.77	1.27	1.07	1.2	0.78	0.13	0	0.74	0.44	-1.07	-0.62	-0.32	0.65	-0.09	0.34	0.89	0.12	-0.77	0.945	1.685	-2.195	0.515	6.89	0	0	0	0
hSQ035434	LOC388588	hypothetical protein loc388588	388588		-0.295	0.145	-0.135	-0.385	-0.3	-0.2	-0.29	-0.72	0.325	0.425	0.495	0.275	-0.095	0.755	-0.025	-0.525	0.325	0.385	0.005	-0.485	0.215	0.495	1.265	0.395	0.465	-0.355	0.045	-0.545	1.355	0.315	0.395	-0.045	1.215	0.765	0.325	-0.075	0.365	0.255	1.105	-0.595	0.325	0.725	0.855	-0.185	0.035
hSQ028191	TMEM205	rab3d, member ras oncogene family::transmembrane protein 205	374882		0.215	0.255	0.035	0.075	-0.685	-0.745	-0.815	-0.475	0.235	0.855	0.295	0.165	-0.215	-0.015	0.205	-0.665	0.135	0.055	0.285	0.275	2.21	2.41	1.83	1.48	0.595	1.075	0.725	-0.405	0.16	0.18	0.28	-0.25	0.42	0.56	-0.16	-0.53	0.355	1.175	-0.535	-0.765	1.555	1.845	-1.125	-1.125	0.145
hSQ007558	41887	glycoprotein ib (platelet), beta polypeptide::septin 5	5413		0.405	0.265	-0.165	-0.235	0.055	-0.085	0.035	0.015	0.245	0.585	0.425	0.355	-0.65	-0.2	0.13	-0.49	0.015	-0.015	-0.065	0.045	-0.03	0.17	0.15	-0.14	1.425	1.275	1.555	0.105	0.98	0.16	0.42	0	0.45	0.3	-0.4	-0.6	0.425	1.115	0.515	-0.945	-0.49	-0.17	-0.59	0.02	0.16
hSQ007000	OAS1	2',5'-oligoadenylate synthetase 1, 40/46kda::2'-5'-oligoadenylate synthetase 1, 40/46kda	4938		-0.145	0.075	-0.365	-0.685	0.21	0.15	0.19	0.17	0.09	0.29	0.44	0.47	0.34	0.86	-0.07	0.33	0.185	0.355	0.245	-0.105	-0.315	-0.095	0.485	0.075	0.835	0.075	0.265	0.375	1.445	0.735	0.885	0.895	1.945	1.585	1.815	1.615	0.695	0.105	-0.885	-0.055	-0.38	0.07	-0.94	0.7	-0.15
hSQ001307	HOPX	hop homeobox	84525		-0.19	-0.14	-0.2	-0.05	-0.05	-0.54	-0.75	-0.5	4.395	3.845	3.965	3.225	4.36	-4.19	4.61	3.95	-0.63	-7.87	-0.14	-0.72	0.705	0.795	0.505	0.225	-5.915	-0.615	0.085	-1.445	-0.935	0.795	0.575	-0.065	0.1	0.69	-0.55	-0.8	0.64	0.42	-3.86	-0.59	9.09	0	0	0	1.69
hSQ006986	UBE2O	ubiquitin-conjugating enzyme e2o	63893		-0.82	-1.05	-0.84	-0.53	-0.665	-0.545	-0.555	-0.595	0.015	-0.325	-0.385	0.185	-0.255	-0.515	-0.575	-0.225	0.025	0.225	-0.465	-0.765	-0.05	-0.72	-0.09	0.07	-0.09	-0.28	0.85	1.93	0.315	-0.345	0.715	1.395	1.19	0.55	0.9	1.18	0.28	-0.49	-0.22	1.79	-0.055	-0.255	-0.065	1.425	-0.175
hSQ002162	RBX1	ring-box 1, e3 ubiquitin protein ligase	9978		0.065	0.525	-0.085	-0.105	-0.22	0.17	-0.58	-0.52	0.04	-0.15	0.03	-0.07	0.05	0.37	-0.48	-0.01	0.34	0.89	0.1	-0.7	-0.345	0.265	-0.525	-0.185	0	-0.72	-0.23	0.26	0.02	0.57	-0.07	0.77	1.535	2.205	1.625	1.445	0.275	-0.035	-2.135	0.495	1.135	0.555	1.625	0.885	0.28
hSQ031382	RNF213	ring finger protein 213	57674		0.075	-0.235	0.445	0.595	0.14	-0.04	0.02	-0.09	0.49	0.12	1.11	0.92	0.4	0.07	0.66	-0.24	0.35	0.27	0.6	-0.57	0.86	0.96	0.53	0.39	0.225	-0.345	0.075	-0.835	0.095	-0.235	0.705	-0.015	0.695	0.225	0.005	0.035	0.565	1.065	-2.215	-0.505	1.485	0.275	1.245	0.505	0.48
hSQ031816	DCAF12	ddb1 and cul4 associated factor 12	25853		-0.12	-0.25	-0.5	-0.18	-0.675	0.185	-0.475	-0.485	0.11	-0.1	-0.35	0.11	-0.23	-0.02	-0.54	-0.07	0.315	0.375	-0.065	0.105	-0.405	-0.555	-0.735	-0.505	-0.44	0.26	0.75	1.43	-0.105	0.135	0.395	1.115	1.34	1.36	1.58	1.92	0.245	-0.405	-2.465	0.875	0.205	0.245	-0.085	1.005	-0.185
hSQ026446	LILRA1	leukocyte immunoglobulin-like receptor, subfamily a (with tm domain), member 1	11024		-0.385	-0.485	-0.205	0.095	-0.015	-0.505	-0.495	0.075	0.325	0.195	0.235	0.535	2.22	2.33	1.83	1.64	0.085	0.145	0.355	-0.105	0.81	0.77	0.2	0.85	0.185	-0.015	-0.055	-0.325	1.05	0.06	0.21	0.12	2.875	2.115	2.045	2.175	0.43	0.33	0.66	0.6	0	0	0	0	0
hSQ026031	LOC389185	hypothetical loc389185	389185		0.9	0.99	0.92	0.72	-1.93	-0.76	-1.3	-1.11	1.505	1.055	0.785	0.495	-0.66	-0.21	0.36	-0.59	0.045	0.195	0.595	0.505	0.625	1.045	0.125	-0.275	0.98	0.45	0.37	-0.75	2.055	-0.325	-0.245	-0.395	1.03	-0.28	-0.13	-0.41	0.14	1.36	2.78	-1.63	1.42	-0.1	0.03	-0.82	-0.12
hSQ022415	MME	membrane metallo-endopeptidase	4311		1.12	0.46	-0.01	0.12	-1.345	-1.005	-0.125	-0.375	0.94	0.05	1.08	0.65	-1.175	-1.895	-0.315	-0.865	-3.465	2.255	-2.335	-1.415	0.14	-0.44	-0.4	-0.33	0.105	1.945	1.755	-0.375	0.1	-0.05	0.88	-0.02	-0.14	0.95	-0.4	-0.84	0.63	0.76	-2.05	-0.73	-0.29	-0.49	-1.03	-0.95	0.465
hSQ023716	C5ORF32	chromosome 5 open reading frame 32	84418		0.52	0.58	0.41	0.35	-0.5	-0.94	-0.87	-0.79	0.45	0.65	0.42	0.12	0.87	0.94	1.69	0.66	0.115	0.165	-0.015	0.205	0.655	0.985	-2.195	-0.325	0.27	0.61	0.77	-0.78	-0.465	-0.205	0.135	-0.075	0.72	1.18	0.6	-0.09	0.525	1.015	-3.015	-1.115	0.385	0.925	-0.115	0.365	-0.155
hSQ022593	CLEC4A	c-type lectin domain family 4, member a	50856		0.43	0.21	0.21	-0.21	-0.615	-0.815	-0.995	-0.435	0.61	0.33	0.41	0.24	-0.345	-0.965	-0.435	-0.655	-0.345	-0.065	-0.425	-1.215	3.035	3.205	1.985	2.125	-0.485	0.425	0.475	-0.965	-0.565	0.085	0.235	0.035	-0.02	0.65	0.22	-0.41	0.59	1.01	-2.77	-0.12	5.49	0	5.9	5.38	0.38
hSQ004459	MGRN1	mahogunin, ring finger 1	23295		-0.385	-0.595	-1.255	-0.965	0.19	0.42	0.02	0.11	-0.21	0.08	-0.19	-0.52	0.335	1.505	-0.145	0.185	0.31	0.72	0.16	0.33	-0.555	-0.485	-0.365	-0.525	1.645	0.205	0.635	1.505	1.51	0.78	0.7	0.91	1.485	1.355	1.085	1.505	0.415	0.275	-0.295	-0.185	-0.895	0.085	-0.785	-0.015	-0.38
hSQ020453	LOC144383	transcribed locus::interferon induced transmembrane protein pseudogene	144383		0.185	0.515	0.235	0.475	-0.41	-0.84	-0.52	-0.48	0.575	0.875	0.725	0.635	-0.21	-0.07	0.61	-0.66	-0.03	0.06	0.22	0.07	0.7	0.79	0.4	0.01	0.42	0.32	0.54	-1.2	0.255	-0.255	0.305	-0.435	1.01	0.84	0.38	-0.16	0.635	1.185	-1.355	-0.935	0.66	0.9	-2.58	-0.04	-0.245
hSQ012370	MUC19	mucin 19, oligomeric	283463		0.53	1.04	0.43	-0.02	-0.855	-0.095	-0.665	-0.325	0.39	0.05	0.24	-0.31	-0.05	0.26	-0.03	-0.36	0.22	0.71	0.13	-0.02	0.23	0.82	0.4	0.51	-0.515	-0.105	-0.335	-0.745	-0.415	0.535	0.035	0.005	0.495	0.695	0.345	-0.075	0.15	-0.18	-1.64	-1.1	1.55	0.48	-2.23	0.56	0.13
hSQ023782	BMX	bmx non-receptor tyrosine kinase	660		1.215	0.815	-0.025	0.235	-1.78	-1.15	-0.94	-0.13	0.735	0.755	1.015	1.035	-1.115	-1.845	0.015	-0.785	1.255	1.255	-2.545	-1.015	1.365	1.835	1.145	0.265	1.215	1.825	2.315	0.345	-0.22	-0.16	0.33	-0.23	-0.51	0.61	-0.72	-1.3	0.32	1.35	-1.03	-0.82	-1.16	-1.6	-1.44	0.68	0.41
hSQ015002	PYCARD	pyd and card domain containing	29108		0.28	0.64	0.52	0.56	0.21	0.04	0.14	0.62	0.4	0.11	0.35	0.07	0.24	0.28	0.11	-0.05	0.285	0.085	0.265	0.115	0.21	0.93	-0.38	0.05	0.605	1.045	0.975	0.025	1.205	0.145	0.145	-0.365	1.585	1.275	1.075	0.665	0.485	0.875	-0.615	-0.715	0.765	0.925	0.245	0.675	0.14
hSQ011866	PYGL	phosphorylase, glycogen, liver	5836		0.885	0.435	0.445	0.365	-0.345	-1.035	-0.995	-0.235	0.33	0.27	0.39	0.19	-0.81	-1.15	-0.08	-0.97	-0.125	-0.145	-0.375	0.335	1.09	1.43	0.62	-0.03	0.855	1.565	1.885	-0.785	-0.71	-0.23	0.93	-0.1	0.075	0.395	-0.285	-1.225	0.205	1.605	-4.285	-0.895	0.77	0.77	0.62	0.96	0.22
hSQ040451	NFE2	nuclear factor (erythroid-derived 2), 45kda	4778		-0.04	0.15	-0.31	0.06	-0.425	-0.725	-0.655	-0.595	0.375	0.725	0.605	0.555	-0.325	0.045	-0.055	-0.655	0.195	0.415	0.005	0.385	0.255	0.285	0.115	-0.045	0.665	0.625	0.605	0.525	0.815	0.195	0.425	0.585	1.07	0.74	0.63	0.32	0.715	1.345	-0.675	0.415	-0.12	0.44	-0.56	0.16	-0.205
hSQ005110	EIF2AK2	eukaryotic translation initiation factor 2-alpha kinase 2	5610		0.67	0.73	1.05	1.3	0.185	0.335	0.335	0.385	0.57	0.36	1.23	1.02	0.345	-0.265	0.625	-0.435	0.48	0.51	0.89	0.24	0.525	0.495	0.335	0.065	-0.32	0.33	0.1	-0.17	-0.915	-0.085	0.545	-0.265	1.36	1.19	1.04	0.85	0.99	1.59	-1.46	-0.02	1.63	0.28	1.23	0.85	0.7
hSQ024049	FCN1	ficolin (collagen/fibrinogen domain containing) 1	2219		-0.075	-0.135	-0.405	0.165	-0.51	-0.9	-0.69	-0.13	0.51	0.99	1.19	1.57	-0.195	0.385	0.025	-0.395	-0.11	-0.04	-0.07	0.08	0.53	0.87	0.67	1.01	0.55	0.8	0.68	-0.1	1.15	0.37	0.56	0.32	1.025	0.705	0.575	0.415	1.185	1.095	-0.105	1.595	-0.08	0.55	0.03	0.23	-2.8
hSQ021365	MS4A6A	membrane-spanning 4-domains, subfamily a, member 6a	64231		0.42	0.35	0.27	0.17	-0.3	0.05	-0.28	-0.04	0.55	0.2	0.36	0.78	1.04	-1.11	0.61	0.92	-0.87	-0.56	-0.49	-1.36	0.535	1.375	-0.145	0.635	-0.64	0.39	0.16	-1.07	0.185	0.345	0.075	0.125	0.04	0.76	0.57	0.31	0.015	1.025	-1.825	-0.015	-1.47	-1.47	-1.47	3.02	0.18
hSQ042254	ARL4A	adp-ribosylation factor-like 4a	10124		0.13	0	-0.04	-0.12	-1.095	-0.095	-1.045	-1.025	0.565	0.135	0.005	0.615	-0.39	0.02	-0.58	0.29	0.34	0.53	-0.57	-0.59	-0.525	-0.765	-1.185	-0.825	-1.8	0.02	0.77	1.81	-1.85	-0.2	-0.21	0.77	0.49	0.77	1.16	0.84	-0.465	-1.625	-1.925	0.345	-0.065	0.845	0.635	1.075	-0.615
hSQ020261	SERPINB1	serpin peptidase inhibitor, clade b (ovalbumin), member 1	1992		0.655	0.505	0.595	0.565	-0.135	-0.915	-0.505	-0.105	0.27	0.32	0.32	0.36	-0.015	-0.315	0.105	-0.185	0.125	-0.355	0.065	-0.175	0.815	1.665	0.395	0.055	0.61	1.51	1.64	-0.27	-0.72	0.15	0.55	-0.23	0.6	0.72	0.38	-0.27	0.25	1.58	-5.34	-0.42	0.845	0.825	0.315	0.835	0.355
hSQ038294	TYMP	thymidine phosphorylase	1890		0.17	0.25	0.33	0.49	-0.05	-0.25	-0.34	-0.15	0.315	0.705	0.225	0.735	0.345	0.635	0.935	-0.275	0.14	0.43	0.54	0.25	0.695	1.125	0.545	0.525	0.75	0.05	0.41	-0.39	1.04	0.01	0.37	0.02	0.535	0.325	0.265	0.075	0.58	1.03	0.36	-0.14	1.235	1.465	0.775	0.485	0.705
hSQ006869	MMP9	matrix metallopeptidase 9 (gelatinase b, 92kda gelatinase, 92kda type iv collagenase)	4318		-0.09	-0.03	-0.64	0.03	-1.07	-1.19	-1.2	-0.35	0.985	1.105	1.225	1.365	-0.8	-0.56	-0.26	-0.96	-0.37	-0.14	-0.37	0.33	1.03	1.45	0.9	0.94	1.01	0.87	0.93	-0.23	0.885	0.035	0.665	0.285	0.565	0.385	-0.275	-0.465	0.995	0.865	1.525	1.275	0.27	0.61	0.3	0.83	-0.045
hSQ003978	PADI4	peptidyl arginine deiminase, type iv	23569		0.015	0.095	-0.275	-0.175	-0.4	-0.53	-0.69	-0.24	0.53	0.76	0.49	0.48	-0.745	-0.495	-0.205	-0.855	-0.025	0.055	-0.065	0.105	0.655	0.695	0.175	0.305	0.815	0.885	0.815	-0.855	0.34	-0.28	0.55	-0.2	0.405	0.485	-0.085	-0.475	1.085	0.995	-0.425	0.405	0.235	0.765	0.145	0.195	0.24
hSQ014566	TLR5	toll-like receptor 5	7100		0.505	0.255	0.175	-0.025	-0.385	-1.165	-0.925	-0.765	0.85	0.91	0.94	0.65	-0.04	-0.24	0.34	-0.85	-0.055	0.255	0.015	-0.385	1.32	1.33	0.49	-0.08	-0.05	0.95	0.45	-0.77	-0.82	-0.15	0.28	-0.23	0.025	0.075	0.115	-0.635	-0.285	1.465	-3.935	-0.915	0.425	0.355	-0.095	0.105	-0.25
hSQ012185	STAT1	signal transducer and activator of transcription 1, 91kda	6772		0.395	0.025	0.845	1.175	-0.575	-1.525	-0.835	-0.975	1.09	0.41	1.14	1.24	1	-2.5	0.77	-0.21	1.195	0.095	0.615	-0.325	1.12	1.35	0.56	0.64	0.675	0.475	0.805	-0.185	0.07	-0.24	0.37	-0.26	0.86	0.62	0.55	0.11	0.59	0.85	-2.93	-0.72	1.23	0.74	0.76	0.38	0.07
hSQ039194	IFI27L2	interferon, alpha-inducible protein 27-like 2	83982		-0.045	0.765	0.145	0.105	0.075	0.425	-0.075	0.275	0.385	0.435	0.475	0.535	-0.125	-0.055	-0.005	-0.205	0.155	0.435	-0.065	-0.165	0.315	0.875	-0.055	0.475	-0.255	0.245	0.345	-0.545	1.225	0.495	-0.115	0.125	1.665	2.015	1.185	0.765	0.1	0.68	-0.02	0.02	1.33	0.58	1.23	0.48	0.13
hSQ032051	COX7B	cytochrome c oxidase subunit viib	1349		0.425	1.305	0.415	0.305	-0.835	0.515	-0.975	-0.425	0.74	0.4	1.27	1.18	-0.435	-0.425	-0.765	-0.315	0.175	1.395	-0.205	-1.005	0.245	1.045	-0.805	0.475	-1.395	-0.935	-0.605	-0.645	0.785	0.565	-0.605	0.845	1.97	2.95	2.01	1.32	-1.015	-0.505	-1.235	-0.545	2.9	0.75	3.91	1.37	-0.015
hSQ022274	GBP1	guanylate binding protein 1, interferon-inducible	2633		0.095	-0.085	0.305	1.345	-0.55	-0.79	-0.52	-0.53	0.455	-0.035	1.095	0.825	0.79	0.1	0.85	0.17	0.815	0.265	0.845	-0.105	0.98	1.46	0.63	0.45	-0.105	-0.115	-0.435	-0.585	-0.445	-0.355	0.235	-0.165	0.525	0.345	0.475	0.165	0.205	1.015	-2.295	-0.795	1.21	0.39	0.95	0.64	-0.34
hSQ027695	C1ORF162	chromosome 1 open reading frame 162	128346		-0.05	0.05	-0.08	0.25	-0.07	-0.83	-0.35	-0.15	0.5	0.67	0.61	0.69	-0.525	-0.205	-0.255	-0.825	-0.11	-0.15	0.34	0.14	0.59	0.66	0.52	0.38	0.745	0.945	0.985	-0.505	0.39	-0.02	0.41	-0.21	1.39	1.06	0.68	0.07	1.025	1.185	-1.635	0.525	2.745	-2.125	-2.125	2.895	-0.085
hSQ004148	QPCT	glutaminyl-peptide cyclotransferase	25797		1.05	0.72	0.62	0.56	-0.48	-1.07	-0.69	0	0.41	0.52	0.6	0.44	-0.72	-1.35	-0.29	-1.01	0.105	-0.345	-0.065	0.215	0.52	0.91	-0.03	-0.47	0.22	1.28	1.87	-0.75	-1.16	-0.33	0.68	-0.25	0.94	1.51	0.78	-0.12	0.875	1.085	-3.485	-0.455	0.895	1.135	0.395	1.005	0.495
hSQ012320	RASSF7	ras association (ralgds/af-6) domain family (n-terminal) member 7	8045		-0.41	-0.53	-0.9	-0.77	0.405	0.465	0.195	0.195	-0.13	-0.02	-0.09	-0.14	0.32	1.37	-0.2	0.19	0.195	0.665	0.215	0.285	-0.435	-2.505	-0.235	-0.355	1.415	0.185	0.565	0.945	1.275	0.545	0.795	0.745	1.55	1.45	1.18	1.47	0.03	-0.06	-0.31	-0.11	-0.625	-0.035	-1.315	0.335	-0.28
hSQ034605	MXI1	max interactor 1	4601		-0.31	-0.61	-0.99	-0.62	-0.005	-1.065	-0.125	-0.055	-0.125	-0.305	-0.285	-0.015	-0.15	-0.01	-0.31	-0.02	0.105	0.095	-0.255	-0.485	-0.335	-0.675	-0.425	-0.345	0.05	0.39	0.95	1.57	-0.635	0.135	0.655	0.985	0.8	0.97	1.23	1.5	0.01	-0.83	-3.96	0.48	-0.295	0.275	-0.085	0.965	-0.12
hSQ006409	MAFB	v-maf musculoaponeurotic fibrosarcoma oncogene homolog b (avian)	9935		0.355	-0.215	0.355	0.175	-0.17	-0.46	-0.66	-0.65	1.035	-0.125	0.655	0.445	-0.245	-0.725	-0.305	-0.515	-0.175	-0.245	0.055	-0.955	0.355	0.325	0.225	0.495	-0.285	-0.185	-0.255	-0.815	0.9	-0.13	-0.1	-0.51	0.945	0.025	-0.255	-0.145	0.665	0.105	0.455	-0.295	0.84	-0.5	0.37	0.04	0.03
hSQ012335	RNF24	ring finger protein 24	11237		-0.31	-0.25	-0.32	-0.36	-0.315	-0.595	-0.315	-0.195	0.44	1.03	1.17	0.75	-0.245	-0.005	0.325	-0.355	-0.045	-0.115	0.035	-0.225	0.59	0.76	-1.26	-0.11	0.92	0.69	0.44	-0.68	0.435	-0.135	0.385	-0.145	1.81	1.17	1.16	0.66	0.045	1.955	-1.635	-0.865	0.33	0.56	-0.04	0.19	0.39
hSQ017997	TG	thyroglobulin	7038		0.005	-0.045	-0.125	-0.225	-0.005	-0.625	-0.545	-1.285	0.36	0.34	0.33	0.5	-0.375	-0.115	0.135	-0.885	0.365	0.425	0.395	0.735	1.03	1.13	0.34	0.05	0.61	0.42	0.81	-0.14	0.545	0.505	0.595	0.235	0.21	0.23	-0.42	-0.77	1.205	0.825	-0.085	0.545	0	0	0	0	2.765
hSQ013958	LOC402247	similar to calgizzarin (s100c protein) (mln 70)	402247		0.07	-0.07	0.06	0.07	-0.23	-0.84	-0.42	-0.44	0.425	1.045	0.675	0.595	-0.1	0.01	0.24	-0.45	-0.315	-0.465	-0.025	-0.715	0.745	1.075	0.525	0.485	0.78	0.59	0.62	-0.46	0.33	-0.07	0.17	-0.37	2.01	1.69	1.53	1.19	1.11	1.38	-2.4	0	-0.24	0.4	-0.85	-0.17	-0.175
hSQ023680	IL1R2	interleukin 1 receptor, type ii	7850		0.305	0.345	0.205	0.175	-0.325	-0.695	-0.535	-0.375	0.59	0.3	0.07	0	-0.945	-0.545	-0.065	-0.975	-0.185	-0.045	0.015	0.025	0.29	0.12	-0.36	-0.4	0.87	0.68	0.79	-0.82	-0.52	-0.22	0.31	-0.15	0.3	0.57	-0.1	-0.7	0.795	0.845	-1.475	0.135	0.145	1.795	0.205	0.085	-0.13
hSQ016625	TALDO1	transaldolase 1	6888		0.015	-0.015	-0.225	0.245	-0.47	-0.88	-0.68	-0.69	0.755	0.735	0.745	0.855	-0.38	-0.37	-0.11	-0.72	0.39	0.27	0.07	-0.74	0.74	0.78	0.53	0.55	0.54	0.39	0.55	-0.64	0.74	0.03	0.48	0.31	0.79	0.38	0	-0.39	0.81	0.93	-1.14	0.17	0.505	0.525	-0.005	0.495	-0.05
hSQ032488	NEAT1	nuclear paraspeckle assembly transcript 1 (non-protein coding)	283131		-0.27	-1.03	-0.4	-1.01	-0.89	-1.39	-0.9	-0.99	0.4	0.88	0.2	0.1	-0.1	0.97	0.43	0.16	-0.81	-0.2	-0.03	-0.81	0.6	1.05	0.42	0.79	2.53	1.66	0.99	-0.32	1.74	-0.29	0.32	-0.41	0.85	-0.26	-0.79	-0.82	0.77	0.9	-1.53	-1.32	1.655	0.175	-0.505	-0.415	1.63
hSQ015439	TXN	thioredoxin	7295		0.52	1	0.6	0.1	-0.315	0.265	-0.435	0.005	0.095	-0.145	0.025	-0.035	-0.27	-0.8	-0.19	-0.12	0.02	0.28	-0.21	-0.68	0.185	0.855	-0.715	0.155	-0.435	0.735	0.795	-0.665	-0.37	0.08	-0.28	0.3	1.115	2.095	1.285	0.825	-0.075	0.985	-3.245	-0.865	1.86	0.68	2.31	0.9	0.38
hSQ041588	PLAC8	placenta-specific 8	51316		0.3	0.9	0.67	0.51	-0.025	-0.215	-0.405	-0.045	0.415	0.325	0.575	0.515	0.265	-0.225	0.485	0.125	0.43	0.43	0.09	0.01	1	2.4	0.46	0.75	-0.015	-0.165	-0.165	-0.165	0.46	0	0.14	0.22	-0.045	0.115	-0.345	-0.125	0.14	0.33	0.65	1.17	1.685	1.045	1.725	0.785	0.39
hSQ038243	SORT1	sortilin 1	6272		0.47	0.42	0.22	0.32	-0.245	-0.255	-0.385	-0.305	0.57	0.55	0.64	0.64	-0.345	-0.515	-0.135	-0.715	0.195	0.315	-0.075	-0.035	0.97	1.52	0.65	0.33	0.16	0.23	0.5	-0.35	0.13	-0.11	0.21	-0.06	0.49	0.36	0.11	-0.12	0.72	0.85	-1.14	0.03	0.615	0.205	0.445	0.235	0.625
hSQ038233	TNRC6A	trinucleotide repeat containing 6a	27327		-0.28	0.3	-0.48	-0.44	-0.93	-0.23	-0.68	-0.66	0.525	0.415	0.755	0.845	-0.51	0.28	-0.62	-0.91	-0.09	0.62	0.04	-0.05	-0.035	0.225	0.305	0.435	-0.4	-0.57	-0.9	-0.95	0.855	0.515	-0.185	0.025	1.215	1.155	0.565	0.285	0.895	0.835	1.275	0.835	0.31	0.11	0.74	0.19	0.27
hSQ018645	IFITM2	interferon induced transmembrane protein 1 (9-27)::interferon induced transmembrane protein 2 (1-8d)	10581		0.19	0.39	0.35	0.26	0.02	-0.52	-0.17	-0.04	0.335	0.695	0.805	0.555	-0.2	0.04	0.23	-0.56	-0.09	0.02	0.25	-0.03	0.45	0.57	0.37	0.03	0.585	0.285	0.395	-1.075	0.325	-0.235	0.245	-0.495	2.845	1.115	0.855	0.255	0.79	1.47	-1.46	-0.94	0.23	0.8	-0.32	-0.14	-0.45
hSQ017088	CRISPLD2	cysteine-rich secretory protein lccl domain containing 2	83716		0.855	0.305	0.135	0.085	-0.35	-0.75	-0.44	-0.33	0.245	0.005	0.075	-0.285	-0.87	-0.94	-0.02	-0.99	-0.36	0.01	-0.21	0.29	0.71	0.41	0.18	-0.45	1.125	0.915	1.245	-0.775	-0.055	-0.245	1.115	-0.135	0.505	0.545	-0.465	-0.975	0.515	0.785	-2.855	-1.095	1	0.42	0.36	0.55	0.155
hSQ041135	SERPINB10	serpin peptidase inhibitor, clade b (ovalbumin), member 10	5273		-0.1	0.19	0.26	0.2	-0.56	-0.87	-0.98	-0.25	0.5	0.15	0.1	-0.08	0.135	0.295	-0.045	-0.185	0.5	0.25	0.21	0.36	0.705	0.585	-0.415	0.115	0.215	0.315	1.265	0.185	0.075	1.075	0.725	0.245	1.695	1.225	1.415	0.615	2.655	2.335	0.135	1.885	6.42	0	0	0	-3.245
hSQ015940	TWIST2	twist homolog 2 (drosophila)	117581		0.325	0.415	0.305	-0.055	-0.3	-0.19	-0.23	-0.01	0.4	0.56	0.61	0.34	-0.21	-0.6	0.06	-0.65	0.65	0.31	0.75	0.43	0.655	1.595	0.205	0.145	0.29	1.11	0.78	-0.17	0.03	0.07	0.29	-0.53	0.065	-0.015	-0.205	-0.565	-0.04	1.32	-1.02	-1.44	0.47	0.16	0.03	0.07	0.04
hSQ017574	EPB49	erythrocyte membrane protein band 4.9 (dematin)	2039		-0.735	-1.085	-1.515	-0.845	0.295	0.215	0.125	-0.045	-0.34	-0.04	-0.25	0.06	0.16	0.48	-0.44	0.2	0.18	0.27	0.11	-0.07	-0.41	-0.68	-0.27	-0.31	0.615	0.235	1.085	1.535	0.385	0.185	0.655	0.955	1.29	1	1.32	1.51	0.085	-0.445	-0.455	0.955	-0.905	-3.445	-0.865	0.685	-0.42
hSQ034336	SOD2	superoxide dismutase 2, mitochondrial	6648		0.31	-0.09	0.27	0.07	-0.145	-0.675	-0.665	-0.415	0.395	0.295	0.435	-0.245	-0.23	-0.35	0.22	-0.71	0.255	0.275	-0.085	-0.525	0.745	0.995	-0.295	0.065	-0.2	-0.16	0.11	-1.04	-0.895	-0.155	0.165	-0.075	0.625	0.765	0.445	-0.375	0.7	0.74	-3.67	-0.19	1	0.89	0.59	0.47	0.095
hSQ006851	RPL31P50	ribosomal protein l31 pseudogene 50	341356		0.355	1.095	0.605	0.105	-0.765	0.325	-0.915	-0.285	0.285	0.005	0.285	0.645	0.045	-0.445	-0.135	0.275	-0.15	0.83	-0.37	-0.95	-0.08	0.59	-0.94	0.72	-0.85	-0.86	-0.77	-0.55	0.355	0.285	-0.135	0.565	0.375	1.495	0.475	0.185	-0.435	-0.245	-0.015	0.365	2.58	0.36	4.07	1.07	-0.05
hSQ023285	LGALS13	lectin, galactoside-binding, soluble, 13	29124		0.055	0.175	-2.195	-2.195	-0.09	-0.2	-0.29	-0.07	-0.025	0.295	0.085	0.145	0.31	0.35	0.29	-3.64	0.015	0.485	0.045	-0.075	-0.39	0.3	-3.86	1.04	-0.515	0.275	-0.745	-0.665	-0.12	0.21	-0.18	-0.04	0.46	1.03	0.16	0.05	0.755	1.135	0.615	0.815	0	0	0	0	0
hSQ031479	PLSCR2	phospholipid scramblase 2	57047		0.38	0.34	0.92	0.97	-0.145	-0.475	-0.275	-0.235	0.505	0.155	0.695	0.935	0.44	-0.33	0.84	-0.17	0.325	-0.005	0.075	-0.415	1.115	1.045	0.495	0.035	0.04	0.14	0.31	0.23	-0.63	-0.4	-0.02	-0.3	0.075	0.315	0.675	0.435	0.05	0.76	-0.95	-0.48	1.16	0.52	0.5	0	0.19
hSQ042304	RAB3D	rab3d, member ras oncogene family	9545		0.17	0.2	-0.02	0.24	-0.655	-1.005	-0.885	-0.245	0.255	0.605	0.335	0.725	-0.44	-0.22	0.11	-0.76	1.64	1.76	0	2	0.63	1.07	0.59	0.11	0.54	0.62	0.81	-0.34	0.365	-0.045	0.255	0.075	0.41	0.6	-0.14	-0.37	0.715	1.555	-0.305	-0.015	-1.07	2.65	-1.07	3.07	-0.055
hSQ013730	ALOX5AP	arachidonate 5-lipoxygenase-activating protein	241		0.1	0.15	0.57	0.37	-0.78	-1.17	-0.79	-0.41	0.575	0.765	0.665	0.115	-0.405	-0.105	-0.155	-0.765	0.11	-0.01	-0.06	0.31	0.61	0.56	-0.26	-0.24	0.825	0.305	1.115	-0.435	-0.33	-0.31	0.34	-0.37	1.065	0.925	0.435	0.155	1.485	0.945	-2.165	0.315	3.115	4.245	2.925	3.425	-5.66
hSQ045525	BRI3	brain protein i3	25798		0.65	0.63	0.39	0.32	-0.2	-0.34	-0.15	0.08	0.215	0.125	0.035	0.015	-0.32	-0.38	0	-0.38	-0.2	-0.35	-0.12	-0.89	0.34	0.63	0.03	-0.19	0.84	1.46	1.16	0.57	-0.08	0.07	0.39	-0.21	-0.02	0.47	0.03	-0.02	0.41	0.97	-1.95	-0.86	0.185	0.925	-0.285	0.425	-0.005
hSQ028886	NCF4	neutrophil cytosolic factor 4, 40kda	4689		-0.155	-0.185	-0.095	-0.015	-0.4	-0.97	-0.96	-0.66	0.49	0.61	0.51	0.34	-0.615	-0.245	0.085	-0.515	0.07	0.22	0.22	0.41	0.655	0.875	0.305	0.185	0.735	0.695	0.735	-0.525	0.585	-0.035	0.395	-0.255	0.795	0.595	0.365	-0.045	0.765	0.935	-0.905	-0.165	0.15	0.48	-0.28	0.02	-0.005
hSQ011649	GMFG	glia maturation factor, gamma	9535		0.19	0.36	0.32	0.14	-0.195	-0.095	-0.565	-0.285	0.26	0.13	0.25	-0.05	-0.205	-0.505	-0.045	-0.395	0.175	0.625	-0.065	-0.145	0.3	0.77	-0.44	0.32	0.1	0.41	0.62	-0.78	0.405	0.265	0.015	0.125	1.145	1.515	0.965	0.185	0.805	1.135	-1.175	0.085	1.89	0.5	2.01	1.03	0.61
hSQ019631	IRF7	interferon regulatory factor 7	3665		0.15	0.24	0.32	0.5	-0.05	-0.39	-0.18	-0.32	0.425	0.665	1.075	1.005	0.76	0.41	0.83	-0.1	0.795	0.495	0.745	0.355	0.87	1.03	0.69	0.52	0.43	-0.04	-0.2	-0.66	0.8	-0.09	0.39	-0.29	1.21	0.63	0.76	0.37	1.055	1.415	-0.175	-0.415	0.44	-0.03	-0.17	0.26	0.295
hSQ019357	UNC93B3	unc-93 homolog b3 pseudogene (c. elegans)	285296		0.17	0.03	0.38	0.35	0.33	-0.08	0.21	0.18	0.41	0.24	0.52	0.37	0.375	0.135	0.505	-0.105	0.15	-0.09	0.34	-0.19	0.365	0.255	0.225	0.085	0.32	-0.31	0.08	-0.53	0.995	-0.285	0.095	-0.575	1.14	0.4	0.42	0.15	0.75	0.81	-0.14	-0.68	0.755	0.415	0.405	0.185	0.18
hSQ018877	CSTF2T	cleavage stimulation factor, 3' pre-rna, subunit 2, 64kda, tau variant	23283		0.015	-0.165	0.285	0.005	-0.18	-0.28	0.12	0.03	0.73	0.06	0.6	0.43	-0.035	-0.735	-0.065	-0.225	-0.475	-0.505	-0.255	-1.475	0.265	-0.185	0.205	0.105	-0.35	0.02	-0.03	-0.21	-0.79	-0.4	-0.31	-0.61	0.165	0.025	0.175	0.195	0.185	-0.455	-2.575	-0.715	0.165	0.425	0.085	-0.425	-0.1
hSQ044168	LOC402208	similar to transcription initiation factor tfiid subunit 11 (transcription initiation factor tfiid 28 kda subunit) (taf(ii)28) (tafii-28) (tafii28) (tfiid subunit p30-beta)::taf11 rna polymerase ii, tata box binding protein (tbp)-associated factor, 28kda pseudogene::putative taf11-like protein ensp00000332601-like::similar to hcg1809904	402208		-0.315	-0.185	-0.355	-0.305	-0.045	0.005	-0.255	-0.015	-0.05	0.29	0.01	-0.34	-1.085	-1.085	-0.145	0.165	-0.03	0.49	0.09	0.09	0	0.45	0.12	0.07	0.14	-0.04	0.02	0.17	0.395	0.295	0.135	0.365	-0.065	0.095	-0.235	0.015	-0.025	0.335	0.475	0.185	0.935	0.805	0.915	2.235	0.31
hSQ043861	LOC346521	similar to histidine triad nucleotide-binding protein 1 (adenosine 5-monophosphoramidase) (protein kinase c inhibitor 1) (protein kinase c-interacting protein 1) (pkci-1)	346521		0.01	0.56	0.23	0.48	-0.505	-0.165	-0.645	-0.325	0.675	0.555	0.385	0.885	-0.355	-0.845	-0.505	-0.525	0.015	0.325	-0.015	-0.285	0.67	0.9	-0.21	0.64	-0.82	-0.23	-0.23	-0.92	0.325	0.275	-0.075	0.505	0.99	1.51	1	0.59	0.35	0.24	-1.7	0.65	1.465	1.405	2.365	0.615	-0.04
hSQ010301	CXCL10	chemokine (c-x-c motif) ligand 10	3627		0.305	0.185	0.405	0.725	-0.77	-0.73	-0.92	-0.97	0.46	-0.07	-0.3	0.45	0	0	0	0	2.12	0	1.76	0.85	0.605	0.975	-0.115	0.475	-1.03	-0.55	-0.43	-0.39	-0.53	0.11	0.08	0.16	0.065	0.215	0.245	0.025	-0.125	-0.245	-1.145	-0.855	2.8	0	2.53	0	-0.42
hSQ007480	GNG11	guanine nucleotide binding protein (g protein), gamma 11	2791		0.32	0.7	0.28	0.22	-0.595	0.055	-0.665	-0.735	0.355	0.155	0.835	0.285	-0.315	-0.345	-0.515	-0.525	0.53	0.99	-0.15	-0.64	0.05	0.12	0.5	0.4	-0.75	-0.34	-0.02	-0.74	-0.14	0.49	-0.03	0.36	1.535	2.215	1.485	0.875	0.24	-0.22	-2.16	-0.36	1.96	0.63	2.83	1.22	0.06
hSQ031683	GPCPD1	glycerophosphocholine phosphodiesterase gde1 homolog (s. cerevisiae)	0		0.265	0.205	0.485	-0.065	-1.615	-0.635	-1.355	-1.525	0.625	0.545	0.375	0.275	-0.675	-0.265	0.215	-0.775	-0.14	0.38	0.08	0.11	0.385	0.405	-0.035	0.385	-0.955	0.075	0.045	-0.195	-0.42	0.42	-0.21	0	1.595	1.545	0.965	1.115	0.88	1.1	-1.98	0.07	0.57	0.67	-0.09	0.51	-0.08
hSQ017157	GPR109A	hydroxycarboxylic acid receptor 2::g protein-coupled receptor 109a	338442		-0.025	-0.035	-0.285	-0.205	-0.885	-0.725	-1.165	-0.595	0.58	0.5	0.55	0.41	-0.58	-0.95	-0.18	-1.08	-0.67	1.35	0.87	0.93	0.865	1.155	-0.445	-0.215	-0.1	-0.15	0.19	-0.16	-0.275	-0.135	0.225	0.065	-0.075	0.175	-0.245	-0.475	-0.085	0.955	-1.835	-0.925	-0.655	1.885	1.275	1.185	-0.235
hSQ000441	CYP3A5	cytochrome p450, family 3, subfamily a, polypeptide 5::transcribed locus	1577		0.12	0.23	0.29	-0.21	0.41	0.38	0.42	0.27	-0.32	-0.33	-0.38	-0.77	-0.115	0.205	0.375	0.165	-0.83	-0.49	-0.69	-0.65	-0.32	1.1	-1.05	-0.4	0.71	0.77	1.33	0.64	-0.365	0.055	0.685	-0.085	0.365	0.475	0.595	0.205	0.16	0.05	-0.48	-0.52	-0.3	0.12	0.27	-0.23	0.455
hSQ019503	LOC392145	similar to mtr3 (mrna transport regulator 3)-homolog; mtr3 (mrna transport regulator 3)-homolog (yeast)::exosome component 6 pseudogene	392145		-0.35	-0.21	-0.7	-0.46	-0.005	0.225	-0.195	-0.145	0.155	0.415	0.285	0.575	0	0	0	1.57	1.295	1.965	1.495	1.275	0	0	0	0	-0.085	0.095	-0.225	0.005	0.59	0.31	0.1	0.44	0.05	0.22	0.15	0.03	-0.025	0.095	0.465	0.705	-3.28	-3.28	-3.28	-3.28	-5.56
hSQ033683	CASP1	caspase 1, apoptosis-related cysteine peptidase (interleukin 1, beta, convertase)	834		0.295	-0.455	-0.125	-0.585	0.1	-0.43	-0.48	-0.38	0.675	-0.555	0.615	0.255	0.4	-0.64	0.08	0.13	0.35	0.2	0.06	-0.86	0.335	0.965	-0.185	0.455	-0.105	0.595	1.075	-0.575	1.18	0.1	0.9	0.33	-0.05	0.51	0.33	0.17	0.435	0.965	0.135	-0.205	1.53	-0.15	1.33	0.83	0.84
hSQ023877	CYP4F2	cytochrome p450, family 4, subfamily f, polypeptide 2	8529		0.415	0.245	0.235	0.115	-0.545	-0.965	-0.765	-0.365	0.4	0.3	0.3	0.24	-0.735	-0.865	-0.155	-1.115	-0.11	0.01	-0.13	0.38	0.42	0.39	-0.07	-0.22	0.785	0.725	1.005	-0.575	-0.08	-0.25	0.52	-0.13	0.78	0.9	0.27	-0.21	1.115	1.075	-0.985	-0.155	0.44	0.6	-3.77	-0.06	0.445
hSQ019835	HAS1	hyaluronan synthase 1	3036		0.195	0.095	0.105	0.085	-0.185	-0.815	-0.605	-0.465	0.785	0.645	0.695	0.575	-0.155	-0.205	0.285	-0.665	-0.76	0.03	0.2	0.32	1.25	1.24	0.78	0.45	0.835	0.715	1.145	-0.605	0.08	-0.4	0.44	-0.42	0.255	0.185	-0.625	-0.955	0.645	0.845	-0.505	-0.185	0.46	-0.17	-0.17	-0.17	0.215
hSQ027816	CTTN	cortactin	2017		-0.095	0.165	-0.225	0.025	-0.95	-0.74	-0.74	-1.49	0.45	0.42	0.87	0.37	-0.595	0.135	-0.355	-1.075	-0.175	0.285	-0.445	-1.005	0.345	0.145	1.685	0.585	0.26	-0.78	-0.42	-1.08	0.91	0.15	0.43	0.15	1.135	0.795	0.555	0.275	0.525	-0.345	-0.625	-0.505	0.935	-0.055	1.485	0.535	0.1
hSQ001763	CKLF	chemokine-like factor	51192		0.36	0.75	0.1	0.22	-0.705	-0.565	-0.705	-0.215	0.745	0.625	0.735	0.825	-0.265	-0.595	-0.035	-0.125	-0.035	-0.115	-0.345	-1.065	0.44	0.76	-0.01	0.36	0.015	0.995	0.525	-0.955	-0.49	-0.23	-0.04	-0.21	0.655	1.275	0.655	0.235	1.01	1.47	-2.23	0.46	1.575	1.155	1.245	0.855	0.805
hSQ011316	KEL	kell blood group, metallo-endopeptidase	3792		-0.525	-0.485	-1.145	-0.455	-0.225	-0.325	-0.365	-0.405	-0.095	-0.195	-0.195	0.055	0.32	0.83	-0.09	0.23	0.29	0.43	-0.06	0.08	-0.285	-0.465	-0.145	-0.265	0.365	-0.055	0.185	0.855	1.005	0.205	0.455	0.875	0.8	0.46	0.65	0.82	0.12	0.08	0.13	0.64	-0.73	-0.16	-0.76	0.34	-0.02
hSQ021259	DGAT2	diacylglycerol o-acyltransferase 2::diacylglycerol o-acyltransferase homolog 2 (mouse)	84649		0.45	0.47	0.3	0.33	-0.37	-2.08	-0.78	-0.24	0.62	0.78	0.67	0.72	-0.255	-0.355	0.225	-0.485	0	-0.03	-0.07	-0.53	0.745	0.955	0.485	0.215	0.465	0.705	0.565	-1.035	-0.2	-0.26	0.36	-0.37	0.285	0.175	-0.035	-0.585	0.53	1.01	-1.57	-0.34	0.605	0.785	-0.225	0.175	-0.01
hSQ039272	S100A6	s100 calcium binding protein a6	6277		0.18	0.22	0.27	0.26	0.345	-0.225	-0.085	0.385	0.005	0.425	0.275	-0.015	0.22	0.1	-0.15	-0.01	0.24	0.01	0.2	0.18	0.295	0.675	-0.275	0.245	0.14	0.35	0.5	-0.52	0.905	0.535	0.365	-0.135	1.195	0.765	0.735	0.115	0.6	0.85	-2.07	-1.06	1.245	1.005	0.445	0.765	0.205
hSQ012075	COX7A2P2	cytochrome c oxidase subunit viia polypeptide 2 (liver) pseudogene 2	1348		-0.05	1.13	0.55	0.41	-0.135	0.125	-0.015	0.235	0.53	0.41	0.13	0.44	0.085	-0.145	-0.245	-0.085	0.18	0.25	-0.04	0.03	0.28	0.67	-0.32	0.17	-0.88	0.33	0.02	-0.36	-0.445	0.165	-0.585	-0.375	1.425	1.985	1.695	1.165	0.075	0.245	-2.685	0.105	1.68	1	1.49	0.9	0.13
hSQ036182	LOC440926	h3 histone, family 3a pseudogene	440926		0.17	0.47	0.15	-0.05	-0.005	-0.195	-0.265	-0.225	0.27	-0.04	-0.09	-0.18	-0.145	-0.195	0.035	-0.725	0.19	-0.02	0.08	-0.92	0.475	1.045	0.295	0.195	0.42	0.83	0.47	-0.66	0.15	0.49	0.26	-0.23	1.395	1.195	0.665	0.105	0.81	1.21	-2.87	-0.13	1.21	0.98	0.67	0.79	-3.62
hSQ017293	AIF1	allograft inflammatory factor 1	199		-0.22	0.09	-0.3	-0.18	-0.26	-0.48	-0.65	-0.35	0.485	0.805	0.665	1.105	-0.19	-0.64	-0.24	-0.4	0.12	0.52	0.02	-0.33	1.085	1.755	0.685	1.735	-0.3	-0.43	-0.42	-0.85	0.52	0.13	0.09	0.24	1.045	1.065	0.745	0.465	0.89	1.17	-0.39	1.16	3.44	2.52	3.65	2.87	1.235
hSQ035947	C18ORF49	chromosome 18 open reading frame 49	400653		-0.175	-0.035	0.095	0.745	-0.065	-0.475	-0.095	0.005	0.52	0.57	0.45	1.37	1.015	1.165	1.205	0.935	0.265	0.405	0.445	0.245	0.65	0.71	0.96	0.48	0.04	-0.19	-0.08	0.01	0.31	-0.02	0.35	0.02	0.195	-0.125	0.035	0.025	0.985	1.355	0.415	0.485	0.7	0.27	0.51	0.26	0.215
hSQ043644	LSR	lipolysis stimulated lipoprotein receptor	51599		-0.245	0.025	-0.725	-0.595	-0.09	0.06	0.05	0.09	0.01	0.31	0.09	-0.19	1.07	1.35	-0.77	-0.77	0.085	0.295	-2.195	-0.685	-1.945	0.235	-0.415	-0.035	-0.545	-0.175	-0.095	0.095	0.355	0.365	0.175	0.525	0.54	0.89	0.85	0.89	-0.16	-0.29	-0.75	-0.17	0.61	0.35	0.43	0.92	0.135
hSQ010968	HIST2H4A	histone cluster 2, h2be::histone cluster 2, h4a	8370		-0.08	0.42	0.05	-0.53	-0.22	0.13	-0.26	-0.56	-0.09	-0.13	-0.03	-0.6	-0.31	0.1	-0.48	-0.67	0.275	0.645	-0.165	-0.815	-0.18	0.04	0.05	-0.13	-0.45	-0.86	-0.27	-0.46	0.17	0.3	0.21	0.29	1.16	1.45	0.73	0.34	0.54	-0.06	-1.52	-0.55	1.115	0.365	1.675	0.565	0.08
hSQ029885	ANKRD58	ankyrin repeat domain 58	347454		-0.1	-0.43	-0.39	-0.07	-0.46	-0.5	-0.76	-0.37	0.27	0.38	0.19	0.03	-0.025	0.175	0.035	-0.235	-0.19	0.34	0.01	-0.13	0.36	0.57	0.03	0.11	1.075	0.205	0.665	0.575	1.19	0.76	0.77	0.58	1.025	0.715	0.545	0.445	0.76	0.22	-0.8	-0.46	-0.815	-0.525	-1.325	0.095	-2.175
hSQ020731	TSPAN9	tetraspanin 9	10867		0.035	-0.095	-0.085	-0.385	-0.5	-0.38	-0.56	-1.4	-0.235	-0.115	0.095	-0.725	-1.24	0.4	-0.17	-0.82	0.325	0.535	-0.165	-0.865	0.065	0.175	1.215	0.245	0.855	-0.295	-0.165	-0.735	1.49	0.23	0.37	0.1	0.975	0.395	0.675	0.045	0.345	-0.025	0.805	-0.735	0.47	0.03	0.66	0.23	-0.775
hSQ043075	NFIA	nuclear factor i/a	4774		-0.075	-0.045	-0.195	-0.395	0.035	0.335	0.005	-0.075	-0.24	-0.32	-0.41	-0.19	-0.07	0.62	-0.21	0.18	-0.61	0.47	-0.19	-0.8	-0.43	-0.32	-0.52	-0.27	-0.23	0.16	0.39	0.96	0.03	0.03	0.16	0.57	0.55	0.62	0.96	1.06	-0.225	-0.985	-1.135	0.825	-0.255	0.615	0.365	0.435	-0.445
hSQ019786	RGS19	regulator of g-protein signaling 19	10287		0.045	0.205	0.035	0.015	-0.17	-0.59	-0.36	-0.33	0.57	0.61	0.79	0.92	-0.18	-0.24	-0.09	-0.54	-0.07	-0.18	-0.07	-0.25	0.49	0.56	0.37	0.21	0.03	0.41	0.28	-0.79	-0.195	-0.295	0.025	-0.585	2.545	2.165	2.235	1.745	1.42	1.2	-1.77	0.28	0.095	0.415	-0.165	0.015	-0.195
hSQ027646	C7ORF41	chromosome 7 open reading frame 41	222166		0.12	0.16	-0.02	-0.04	-0.43	-0.52	-0.61	-0.5	0.425	0.855	0.865	0.295	-0.51	-0.07	-0.12	-0.66	-0.005	0.165	-0.385	-0.565	0.435	0.705	0.895	0.465	-0.03	0.06	0.11	-0.16	-0.255	-0.145	0.155	0.125	0.685	0.805	0.585	0.255	0.69	0.02	-0.79	-0.16	0.44	0.16	1.05	0.04	0.025
hSQ040637	GBP2	guanylate binding protein 2, interferon-inducible	2634		0.17	-0.03	0.64	0.83	-0.27	-0.57	-0.48	-0.51	0.4	0.05	0.67	0.65	0.92	0.32	0.98	0.28	1.27	0.22	0.63	-0.05	1.195	1.805	0.815	0.375	-0.15	-0.14	-0.18	-0.61	-0.08	-0.06	0.23	-0.19	0.72	0.24	0.41	0.04	0.14	1.51	-1.68	-0.84	0.7	0.23	0.42	0.01	0.025
hSQ019223	GK	glycerol kinase	2710		0.29	0.44	0.4	0.68	-0.625	-0.765	-0.595	-0.705	0.93	0.74	0.91	0.85	-0.385	-0.735	0.265	-0.775	0.435	0.675	0.385	0.705	0.915	1.265	0.185	-0.045	-0.46	0.12	0.16	-0.31	-0.775	-0.395	-0.095	-0.425	0.19	0.41	0.33	-0.16	0.045	0.885	-1.525	-0.365	-0.115	0.325	-0.315	-0.205	-0.32
hSQ018639	STEAP4	steap family member 4	79689		0.205	0.345	0.245	0.175	-0.145	-0.775	-0.535	-0.205	0.62	0.46	0.46	0.16	-0.59	-0.44	-0.07	-0.97	-0.355	-0.135	0.465	0.185	0.755	0.585	0.065	0.115	0.01	0.48	0.81	-0.35	-1.445	-0.125	0.405	-0.335	-0.065	0.615	0.275	-0.735	0.655	1.155	-3.325	0.265	3.72	-1.92	-1.92	-1.92	6.04
hSQ015396	CLEC4G	c-type lectin domain family 4, member g	339390		-0.435	-0.265	-0.215	0.025	-0.2	-0.58	-0.17	-0.54	0.385	0.465	0.515	0.985	-0.2	0.38	-0.17	-0.5	0.2	0.61	0.18	0.34	0	3.31	3.94	3.2	0.575	-0.045	0.225	0.115	0.855	0.495	0.215	-0.145	1.06	0.72	0.67	0.5	1.345	0.585	0.795	0.505	2.795	-2.565	2.595	-2.565	0
hSQ018144	TP53I11	tumor protein p53 inducible protein 11	9537		0.4	0.33	0.19	0.15	-0.34	-0.29	-0.21	0.1	0.38	0.67	0.62	0.71	-0.86	-0.68	0.03	-0.72	0.2	-0.02	0.04	0.34	0.245	0.875	0.095	-0.105	1.005	0.965	1.565	-0.275	0.48	-0.12	0.22	-0.16	1.085	0.855	0.345	0.055	0.78	1.66	-0.65	-0.73	0.07	0.16	-0.18	0.16	0.05
hSQ029144	LGALS3	lectin, galactoside-binding, soluble, 3	3958		0.845	0.545	0.525	-0.445	0.215	-0.155	-0.085	0.185	0.31	0.19	0.33	-0.07	-0.23	-0.48	0.01	-0.46	0.06	-0.14	0.01	-0.11	0.45	0.8	-0.26	0.05	0.715	1.115	1.265	-0.565	-0.345	0.145	0.365	-0.165	0.8	1.04	0.61	0	0.97	1.22	-4.02	-0.61	0.95	0.97	0.52	0.57	0.5
hSQ026753	BCL2A1	bcl2-related protein a1	597		0.795	0.845	0.565	-0.045	-0.685	-0.385	-1.145	-0.615	0.44	-0.08	0.57	0.16	-1.025	-2.065	-0.475	-1.125	0.165	0.885	-0.395	-1.055	0.475	0.725	-1.125	-0.255	-0.95	-0.09	0.7	-0.97	-0.59	-0.2	0.07	0.3	-0.285	1.335	0.245	-0.725	-0.275	0.865	-2.675	-0.845	2.315	0.475	2.425	0.935	0.725
hSQ002941	COL9A2	collagen, type ix, alpha 2	1298		0.115	-0.005	-0.345	0.045	-0.45	-0.26	-0.41	-0.56	0.87	1.12	1.08	1.35	-0.27	-0.22	0.25	-0.51	-0.085	0.125	-0.185	-0.085	1.145	0.655	0.735	1.005	0.84	0.2	0.03	-0.7	0.37	-0.17	0.11	-0.15	0.975	0.675	0.485	0.245	1.03	0.96	-0.75	0.41	0.635	0.595	0.435	0.025	0.7
hSQ030764	CCNJL	cyclin j-like	79616		0.475	0.275	0.255	-0.075	-0.29	-0.74	-0.47	-0.43	0.435	0.545	0.375	0.105	-0.38	-0.25	0.17	-0.87	-0.2	-0.05	-0.06	-0.09	0.835	1.155	0.415	-0.085	0.715	0.695	0.495	-0.575	0.13	-0.18	0.36	-0.26	0.13	-0.01	-0.34	-0.93	0.5	0.95	-1.51	-0.78	0.185	0.475	-0.395	-0.465	-0.135
hSQ029170	TMEM86A	transmembrane protein 86a	144110		0.06	-0.13	0.27	-0.33	0.06	-0.34	-0.32	0.14	0.375	-0.175	-1.685	-0.655	0.14	0.69	0.32	-0.01	0	1.72	2.37	1.93	1.205	1.595	1.065	1.105	0.485	0.095	0.015	-0.145	1.645	1.245	1.285	0.815	0.785	0.245	0.005	0.065	0.425	0.525	-0.335	-0.125	-1.49	-1.49	-1.49	2.15	1.925
hSQ010817	RPL27AP6	ribosomal protein l27a pseudogene 6::transcribed locus, strongly similar to np_000981.1 60s ribosomal protein l27a [homo sapiens]	389435		0.22	1.16	0.38	0.06	-0.095	0.505	-0.055	0.165	0.435	0.345	0.625	0.855	0.015	-0.335	-0.005	0.105	0.235	0.595	0.025	-0.245	0.39	0.66	-0.45	0.58	-1.56	-0.75	-0.82	-1.32	0.74	0.63	-0.17	0.43	1.805	2.215	1.665	1.035	-0.27	0.02	-1.23	0.23	2.57	0.62	2.48	0.96	0.31
hSQ042305	KCNQ1	potassium voltage-gated channel, kqt-like subfamily, member 1	3784		-0.19	-0.57	0.09	0.2	0.69	-0.27	0.18	0.67	0.59	-0.19	0.11	-0.02	0.14	0.02	0.13	-0.07	-0.125	-0.405	0.195	-0.715	0.405	0.675	0.075	0.505	1.355	0.615	1.145	0.335	0.85	0.08	0.39	-0.22	0.995	0.315	0.375	0.015	0.92	0.88	-0.9	0.23	0.435	-2.045	-2.045	0.835	0.73
hSQ031057	IL1RN	interleukin 1 receptor antagonist	3557		0.3	0.3	0.5	0.35	0.26	-0.13	-0.04	0.2	0.125	0.275	0.295	-0.055	-0.25	-0.2	0.26	-0.57	-0.005	0.205	0.225	0.145	0.605	0.795	0.115	-0.125	0.135	0.585	0.475	-0.335	0.22	-0.05	0.38	-0.28	0.595	0.335	0.295	-0.205	0.23	1.29	-1.67	-1	0.63	0.36	-0.11	-1.63	-0.285
hSQ017442	B3GNT8	udp-glcnac:betagal beta-1,3-n-acetylglucosaminyltransferase 8	374907		0.77	0.62	0.64	0.79	-0.37	-0.84	-0.87	-0.33	0.435	0.735	0.765	0.595	-0.24	-0.52	-0.38	-0.92	1.605	1.625	1.275	0.995	0.655	1.175	0.335	0.245	0.525	-0.115	0.475	-0.285	0.745	0.005	0.145	0.075	0.665	0.495	-0.095	-0.225	1.22	0.97	1.5	0.14	0	0	0	0	-0.375
hSQ008186	RAB31	rab31, member ras oncogene family	11031		0.045	0.115	-0.015	-0.035	-0.075	-0.545	-0.165	-0.145	0.05	0.25	0.16	0.17	-0.03	0.06	0.18	-0.47	-0.175	-0.065	-0.115	-0.355	0.45	0.63	0.5	0.34	0.475	0.885	0.685	-0.675	0.565	-0.125	0.155	-0.375	1.6	1.2	1	0.43	0.54	1.42	-0.23	0.26	0.335	0.345	-0.095	0.515	-0.265
hSQ000568	NEXN	nexilin (f actin binding protein)	91624		0.09	0.04	-0.11	-0.08	-0.825	-0.445	-0.325	-1.465	-0.015	-0.075	0.485	-0.385	-0.56	-0.08	-0.26	-0.99	-0.09	0.45	-0.35	-0.98	0.065	-0.025	1.015	-0.035	-0.23	-0.53	-0.4	-0.5	0.005	-0.195	0.005	0.035	1.22	1.47	0.75	0.6	1.11	0.44	-0.28	-0.33	1.035	-0.215	1.495	0.435	0.2
hSQ008419	CTDNEP1	gaba(a) receptor-associated protein::ctd nuclear envelope phosphatase 1	23399		0.27	0.34	0.39	0.17	-0.315	-0.565	-0.625	-0.375	0.29	0.53	0.41	0.07	-0.195	-0.125	-0.035	-0.495	0.02	-0.07	0.05	0	0.29	0.46	-0.01	-0.21	0.545	0.485	0.535	-0.365	0.09	0.06	0.24	-0.19	1.745	1.395	1.575	0.995	1.1	1.25	-1.81	-0.48	0.325	0.895	0.245	0.695	0.24
hSQ016976	CPSF1	cleavage and polyadenylation specific factor 1, 160kda	29894		-0.155	-0.205	-0.135	-0.355	0.205	-0.075	0.205	-0.145	0.085	-0.065	-0.205	-0.165	0.28	0.1	0.44	0.08	0.03	0.1	0.17	-0.07	0.01	-0.22	0.01	-0.35	-0.01	-0.33	-0.21	-0.63	0.39	-0.38	-0.16	-0.59	0.61	-0.05	0.44	0.04	0.175	-0.035	-0.695	-0.515	-0.085	0.025	-0.075	-0.285	-0.505
hSQ025820	PGD	phosphogluconate dehydrogenase	5226		0.67	0.47	0.33	0.39	-0.63	-0.92	-0.71	-0.53	0.8	0.38	0.75	0.5	-0.71	-0.61	-0.13	-0.83	0	-0.18	0.02	-0.21	0.395	0.475	0.215	-0.025	1.22	0.84	1.33	-0.84	0.03	-0.25	0.79	-0.24	0.805	0.635	0.335	-0.285	1.475	1.285	-1.925	-0.635	0.56	0.85	0.09	0.34	0.395
hSQ016480	LOC126537	similar to cytochrome p-450	126537		0.475	0.195	-0.175	0.015	-0.325	-0.575	-0.335	-0.965	0.525	0.675	0.675	0.555	-0.73	-0.88	-0.36	-1.23	-0.13	-0.13	0.24	1	0.58	0.51	-0.05	-0.07	0.365	0.275	0.755	-0.615	0.045	0.205	0.445	0.115	0.53	0.61	0.24	-0.24	1.055	0.955	-0.815	-0.165	2.62	2.56	2.61	0	0.795
hSQ024449	RDH12	retinol dehydrogenase 12 (all-trans/9-cis/11-cis)	145226		-0.07	-0.19	-0.26	-0.55	-0.4	-0.34	-0.34	-0.78	0.005	0.375	0.465	0.285	-0.175	0.415	-0.235	-0.935	0.145	0.335	0.125	-0.225	-0.63	-0.63	1.78	-0.63	0.2	-0.16	-0.18	-0.71	0.875	0.265	0.445	0.075	0.815	0.325	0.195	-0.145	0.565	0.485	-0.375	0.045	2.545	2.275	2.675	2.065	-3.34
hSQ015386	IFITM4P	interferon induced transmembrane protein 4 pseudogene	340198		-0.1	0.4	0.42	0.37	0.03	-0.44	0.38	-0.14	0.565	0.755	0.545	0.515	0.12	0.23	0.39	-0.2	0.215	-0.015	0.275	-0.075	0.495	0.865	0.065	0.135	0.835	0.605	0.365	0.035	0.015	-0.045	-0.095	-0.265	1.9	1.54	1.5	1.24	0.995	1.495	-2.715	-0.705	0.27	0.51	0.06	-0.01	-0.03
hSQ003169	HGD	homogentisate 1,2-dioxygenase	3081		-0.045	0.305	0.375	-0.065	-0.31	-0.07	-0.18	-0.55	0.3	0.22	0.58	-0.06	-0.135	0.415	-0.245	-0.495	0.515	0.755	0.225	-0.365	0.335	0.515	0.655	0.365	-0.03	-0.35	-0.18	-0.7	0.325	0.335	0.165	-0.015	0.44	0.35	0.49	0.08	0.3	0.04	-0.58	-0.66	0.955	0.695	1.365	0.335	0.22
hSQ019648	CAMK1G	calcium/calmodulin-dependent protein kinase ig	57172		-0.08	0.1	-0.18	0.07	-0.26	0.03	-0.16	-0.04	0.185	0.295	0.195	0.585	0	0	0.71	0.43	0.22	0.55	0.1	0.08	0.08	0.25	-0.69	-0.69	0.03	0.31	-0.1	0.12	0.255	0.085	-0.075	0.135	0.115	0.275	0.095	0.025	0.32	0.44	0.31	0.37	0	7.08	6.2	0	0.195
hSQ042714	KIR2DS2	killer cell immunoglobulin-like receptor, three domains, long cytoplasmic tail, 1::killer cell immunoglobulin-like receptor, three domains, long cytoplasmic tail, 2::killer cell immunoglobulin-like receptor, two domains, short cytoplasmic tail, 2	3807		-0.465	-0.655	-0.805	-0.755	0.385	0.385	0.345	0.425	0.01	0.23	0.28	0.28	0.165	0.845	-0.175	-0.355	0.265	0.565	0.185	-0.085	0.145	-0.045	0.275	0.365	0.645	-0.055	0.035	0.235	1.09	0.3	0.56	0.69	0.745	0.495	0.585	0.475	0.915	0.725	0.535	1.225	-0.55	0.25	-0.46	0.32	0.07
hSQ044710	SP1	sp1 transcription factor	6667		0.15	0.21	0.38	0.07	-0.51	-0.22	-0.24	-0.27	0.505	0.495	0.595	0.375	-0.16	0.01	0.24	-0.23	-0.215	-0.115	-0.055	-0.075	0.33	0.36	0.13	0.14	0.285	0.465	0.125	-0.775	0.535	-0.085	0.045	-0.445	1.69	1	0.98	0.77	0.615	0.805	-1.025	-0.155	0.165	0.425	0.005	0.005	-0.02
hSQ024350	MYLK	transcribed locus::myosin light chain kinase	4638		0.115	-0.195	-0.375	0.025	0.19	-0.22	-0.12	-0.84	0.39	0.11	0.27	-0.06	-0.285	0.415	-0.235	-0.675	0.37	0.4	-0.13	-0.29	0.15	0.05	1.04	0.1	0.7	0.03	0.3	-0.06	0.2	-0.12	0.09	-0.01	0.96	0.32	0.39	0.31	0.24	0.03	0.06	-0.02	0.265	0.185	0.735	0.215	0.255
hSQ009440	CLIC1	chloride intracellular channel 1	1192		0.275	0.585	0.495	0.385	0.005	-0.135	-0.035	0.025	0.28	0.26	0.38	0.07	-0.075	-0.295	-0.065	-0.385	0.02	-0.21	-0.06	0.16	0.325	0.665	-0.165	0.125	-0.465	0.365	0.095	-0.915	-0.275	0.135	0.005	-0.365	1.365	1.355	1.375	0.605	0.83	1.14	-2.63	-0.27	1.005	0.685	0.725	0.655	0.485
hSQ000682	RPS7	ribosomal protein s7	6201		0.535	1.465	0.625	0.035	-0.24	0.73	-0.19	0.09	0.105	0.055	0.535	0.605	-0.21	-0.67	-0.24	0.1	0.285	0.545	-0.285	-0.325	-0.025	0.415	-0.765	0.245	3.94	-0.82	-0.87	-1.22	-0.02	0.34	-0.2	0.42	1.395	2.055	1.525	0.845	-1.94	-2.19	-2.88	-1.81	1.015	-1.035	1.535	-0.255	0.325
hSQ019494	S100A3	s100 calcium binding protein a3	6274		-0.08	0.38	0.07	-0.06	0.02	0.11	-0.04	0.06	0.315	0.505	0.015	0.355	-0.07	0.54	0.24	0.22	0.065	0.495	-0.035	0.415	0.485	0.895	0.555	0.395	0.24	0.1	0.84	0.07	0.465	-0.055	0.055	0.075	0.065	0.125	-0.165	-0.145	0.32	0.46	0.49	0.18	-0.175	-0.115	-0.505	0.085	0.425
hSQ040114	HBQ1	hemoglobin, theta 1	3049		-0.48	-0.53	-0.88	-0.55	-0.265	0.145	-0.335	-0.415	0.16	0.24	0.21	-0.18	0.095	0.795	-0.235	-0.225	0.34	0.49	0.14	0.03	-0.2	-0.08	-0.34	-0.27	0.87	-0.25	0.43	0.89	1.005	0.075	0.285	0.485	1.235	1.085	0.955	1.005	0.19	0	0.31	-0.04	1.58	2.25	1.67	2.3	-0.095
hSQ026206	RNASE6	ribonuclease, rnase a family, k6	6039		0.305	0.245	0.315	0.255	0.085	-0.405	-0.165	-0.035	0.26	0.32	0.32	-0.16	-0.13	-0.21	-0.05	-0.53	0.09	-0.41	0.24	0.21	0.165	0.565	0.065	-0.015	0.08	0.35	0.35	-0.4	-0.6	0.01	0.33	-0.23	2.575	2.425	2.225	1.845	1.68	1.51	-2.86	0.9	0.61	0.3	0.45	0.82	0.54
hSQ045018	EMB	embigin homolog (mouse)::embigin	133418		0.68	0.58	0.36	0.71	-0.63	-1.17	-0.91	-0.35	0.83	0.63	0.98	1.05	-0.51	-0.93	-0.28	-0.95	-0.18	-0.24	-0.21	0.09	1.065	1.295	0.935	0.475	-0.235	0.835	0.475	-0.575	-1.065	-0.325	0.185	-0.305	1.26	1.32	1.18	0.37	0.97	1.38	-1.98	0.55	0.73	0.9	0.21	0.55	0.415
hSQ026263	CKAP4	cytoskeleton-associated protein 4	10970		0.235	0.395	0.175	0.485	-0.21	-0.54	-0.46	-0.15	0.415	0.465	0.455	0.535	-0.33	-0.37	-0.09	-0.51	0.095	-0.165	0.015	0.155	0.79	1.32	0.34	0.2	0.18	0.3	0.67	-0.86	0.33	-0.04	0.51	-0.05	0.695	0.535	0.395	-0.075	0.435	1.155	-1.075	-0.255	0.57	0.51	0.33	0.67	0.28
hSQ043200	TLR4	toll-like receptor 4	7099		0.39	-2.44	0.38	0.4	-1.56	-1.06	-1.35	-0.76	0.155	0.495	0.485	0.035	-0.365	-0.595	0.175	-0.435	-0.335	-0.375	-0.055	-0.735	0.795	1.055	0.055	-0.215	-0.37	0.13	0.31	-0.66	-0.745	0.235	0.445	-0.005	0.515	0.845	0.345	-0.175	0.55	0.77	-2.68	-0.43	0.845	0.545	0.645	0.295	-0.085
hSQ038587	CECR6	cat eye syndrome chromosome region, candidate 6	27439		0.435	0.165	-1.075	0.195	-1.32	-1.32	0.02	-1.32	1.195	1.635	1.175	1.435	-0.555	-0.445	-0.135	-1.065	0.215	0.215	0.215	1.195	0.785	1.035	0.745	0.245	0.845	0.685	0.835	-0.445	0.33	-0.21	0.35	-0.19	0.545	0.275	-0.055	-0.455	0.525	0.885	-0.655	-0.545	1.955	-1.365	-1.365	1.875	-1.355
hSQ000170	BLOC1S1	biogenesis of lysosomal organelles complex-1, subunit 1::retinol dehydrogenase 5 (11-cis/9-cis)	2647		-0.085	0.135	0.105	0.025	-0.005	-0.075	-0.315	-0.145	0.065	0.495	0.485	0.355	0.12	0.31	-0.14	-0.18	0.365	0.555	-0.075	-0.335	0.06	0.31	-0.55	0.06	0.075	-0.215	0.265	0.185	0.81	0.36	0.18	0.51	2.335	2.215	2.075	1.765	1.31	1.24	-1.36	0.12	0.515	0.305	0.755	0.595	0.885
hSQ027115	VCL	vinculin	7414		0.2	-0.19	-0.22	0.04	-1.22	-0.85	-0.61	-1.12	0.82	0.43	0.72	0.41	-0.725	-0.705	-0.355	-0.855	-0.1	-0.04	-0.41	-1.17	0.615	0.575	0.795	0.365	0.28	0.78	0.89	-0.72	-0.455	-0.195	0.545	0.105	0.82	0.88	0.09	-0.02	0.71	0.4	-4.02	-0.1	0.55	0.12	0.72	0.37	0.02
hSQ010348	RPLP1P7	ribosomal protein, large, p1 pseudogene 7	133609		0.15	1.04	0.66	0.26	-0.075	0.545	-0.215	0.145	0.255	-0.035	0.055	0.065	0.19	0.02	-0.03	0.07	-0.1	0.48	-0.07	-0.22	0.095	0.565	-0.955	-0.065	-0.64	-0.23	-0.12	-0.75	0.75	0.42	-0.13	0.09	1.27	1.83	1.52	1.1	-0.635	-0.525	-1.115	-0.955	1.565	0.735	1.275	0.735	-0.13
hSQ006206	RPL38	ribosomal protein l38	6169		-0.095	0.985	0.395	0.155	-0.57	0.36	-0.54	-0.15	0.255	0.085	0.155	0.335	-0.025	-0.035	-0.025	0.005	0.27	0.66	-0.24	-0.45	0.04	0.37	-0.47	0.38	-1.2	-0.97	-0.95	-0.88	0.835	0.455	-0.025	0.445	1.67	2.05	1.37	1.25	0.5	0.53	-1.43	0.46	1.975	0.365	1.905	0.695	0.44
hSQ010658	FBXW11	f-box and wd repeat domain containing 11	23291		0.02	0.48	0.5	0.21	-1.01	-0.1	-0.48	-0.36	0.39	0.65	0.25	0.46	-0.085	0.605	0.665	0.205	0.145	0.375	0.575	0.125	0.765	0.735	0.315	0.525	0.24	0.11	0.19	-0.04	0.96	0.08	-0.24	-0.31	1.195	0.865	0.335	0.435	0.435	0.855	0.955	-0.195	0.45	0	-0.16	0	-0.51
hSQ037046	S100P	s100 calcium binding protein p	6286		0.24	0.24	0.33	0.42	-0.105	-0.225	-0.205	-0.035	0.085	0.255	0.215	0.195	-0.29	-0.04	0.04	-0.12	0.485	0.015	0.115	0.005	0.285	1.275	-0.045	0.095	-0.06	0.35	1.05	-0.19	0.63	0.31	0.3	0.06	0.665	0.785	0.435	0.075	0.23	1.42	-0.54	-0.42	0.575	0.215	0.525	0.505	0.005
hSQ018299	41700	membrane-associated ring finger (c3hc4) 2	51257		0.065	0.115	-0.025	0.515	-0.53	-0.48	-0.57	-0.68	0.39	0.94	0.9	0.96	0.31	1.08	-0.03	0.24	-0.005	0.145	-0.135	-0.375	0.31	-0.03	0.58	-2.33	0.145	-0.075	-0.125	-0.305	0.405	-0.065	0.235	0.255	0.92	0.8	0.68	0.37	0.79	0.46	0.31	0.73	0.125	0.245	0.125	0.025	0.29
hSQ032037	RPS20	ribosomal protein s20	6224		0.295	1.105	0.475	0.165	-0.49	0.35	-0.4	-0.15	0.285	0.015	0.475	0.685	-0.135	-0.505	-0.285	-0.105	0.165	1.075	-0.355	-0.435	0.205	0.555	-0.705	0.515	-1.65	-1.35	-0.91	-1.21	0.2	0.44	-0.28	0.65	2.295	3.105	2.115	1.865	0.03	-0.33	-2.11	0.28	2.71	0.3	3.11	1.39	0.38
hSQ000995	LOC441113	similar to glutaredoxin (thioltransferase) (ttase)	441113		0.265	0.045	0.525	0.595	0.175	-0.575	-0.425	-0.035	0.315	-0.185	-0.125	-0.305	-0.065	-0.255	-0.235	-0.605	0.245	0.095	0.315	-0.105	0.34	0.53	-0.43	-0.12	-0.14	0.28	0.38	-0.22	-1.325	-0.295	0.005	-0.505	1.57	1.44	1.77	1.51	0.945	0.705	-3.175	-0.165	0.8	0.98	-0.07	0.62	0.345
hSQ005364	GNMT	glycine n-methyltransferase	27232		1.23	0	0	0.71	-0.675	-0.675	0.235	-0.675	0.475	0.685	0.615	0.555	-0.625	-0.205	-0.045	-1.075	-0.56	0.36	0.21	0.77	0.355	0.495	0.305	-0.135	0.895	0.525	0.655	-0.605	0.42	0.08	0.35	-0.04	0.715	0.525	-0.015	-0.565	1.155	1.055	-0.645	-0.345	1.605	2.515	-1.095	1.525	0
hSQ001390	PRSS3	protease, serine, 3	5646		-0.565	-0.245	0.105	-0.255	-0.22	0.06	-0.02	-0.24	0.05	0.48	0.31	0.3	-0.17	0.13	0.14	0	0.09	0.17	0.21	-0.13	0.24	0.5	0.14	0.7	-0.195	-0.115	-0.605	-0.145	0.195	0.435	0.165	0.035	0.915	0.705	1.165	0.925	0.455	0.465	-0.485	0.175	-2.535	-2.535	-2.535	-2.535	0
hSQ039205	KLRC3	killer cell lectin-like receptor subfamily c, member 3	3823		0.255	0.125	0.495	0.135	0.2	0.29	0.38	0.33	0.35	-0.65	0.47	0.26	-0.245	-0.865	-0.015	-0.395	-0.365	-0.195	0.055	-0.785	0.32	0.28	0.09	0.9	-1.565	-0.465	-0.275	-0.645	-1.085	0.585	0.055	0.425	0.93	1.44	1.06	0.69	-0.125	-0.995	-1.675	-0.325	1.07	0.14	0.88	-0.05	1.54
hSQ037845	GABRE	gamma-aminobutyric acid (gaba) a receptor, epsilon	2564		-0.19	0.21	-0.45	-0.63	0.255	0.385	0.095	0.145	-0.095	0.145	0.145	0.325	0.075	0.225	-0.145	0.075	0.225	0.185	0.055	-0.095	0.08	0.08	0.11	0.07	-0.23	-0.05	-0.37	-0.32	0.425	0.115	0.085	0.205	0.64	0.54	0.7	0.56	0.075	0.205	0.005	0.515	0.255	0.555	0.335	0.655	0.015
hSQ039845	SELENBP1	selenium binding protein 1	8991		-0.115	-0.135	-0.145	-0.115	0.14	0.2	0.08	0.11	-0.305	-0.145	-0.325	-0.425	0.445	0.915	0.015	0.705	0.55	0.48	0.02	0.26	-0.64	-0.4	-0.54	-0.28	0.385	-0.055	0.325	0.965	0.34	0.25	0.43	0.8	0.635	0.605	1.025	1.165	-0.32	-0.15	-0.03	-0.39	-1.1	0.16	-0.92	0.63	-0.185
hSQ011565	IL1RAP	interleukin 1 receptor accessory protein	3556		0.13	0.58	0.47	-0.11	-0.755	-2.885	-0.585	-2.885	0.975	0.645	0.625	0.225	-0.3	-0.25	0.5	-0.53	-0.135	-0.135	0.345	0.445	1	1	0.37	0.09	-0.205	0.715	0.385	-0.825	-1.785	-0.165	-0.265	-0.355	1.4	1.41	1.09	0.43	0.56	1.27	-3.73	0.25	0.58	-2.02	-0.17	0.29	-0.21
hSQ019907	SIRPA	signal-regulatory protein alpha	140885		0.17	-0.06	-0.02	0.14	-0.35	-0.8	-0.55	-0.53	0.425	0.325	0.365	-0.045	-0.46	-0.45	0.11	-0.71	-0.145	-0.195	0.145	-0.505	0.385	0.615	0.215	-0.155	1.01	0.48	0.83	-0.39	0.545	-0.385	0.355	-0.215	0.585	0.265	-0.135	-0.425	0.635	1.075	-0.175	-0.595	0.44	-2.7	0.14	0.3	-0.005
hSQ016925	RAC1	ras-related c3 botulinum toxin substrate 1 (rho family, small gtp binding protein rac1)	5879		0.22	0.17	0.28	0.17	-0.25	-0.4	-0.22	-0.24	0.33	0.18	0.12	-0.07	-0.11	-0.01	0.05	-0.39	-0.01	-0.04	0.05	0.03	0.255	0.245	-0.015	0.135	0.41	-0.05	0.07	-0.75	1.065	0.045	0.055	-0.285	1.59	0.69	0.7	0.3	0.63	1.14	0.81	-0.62	0.48	0.22	0.07	0.32	0.04
hSQ043216	GPX4	glutathione peroxidase 4 (phospholipid hydroperoxidase)	2879		-0.565	-0.365	-0.705	-0.505	-0.33	-0.32	-0.35	-0.4	0.225	0.915	0.815	1.005	0.14	0.63	-0.19	-0.19	0.25	0.43	-0.04	-0.14	0.005	0.095	0.235	0.245	0.37	0.15	0.48	0.7	0.935	0.495	0.605	0.745	2.21	1.88	2.2	1.88	0.82	0.55	-1.4	0.89	-0.1	0.37	-0.25	0.44	0.43
hSQ005211	UBL5	ubiquitin-like 5	59286		0.295	0.745	0.315	0.065	-0.055	0.515	-0.185	0.275	-0.09	-0.16	-0.15	-0.5	-0.075	-0.185	-0.315	-0.105	0.23	0.48	-0.03	-0.26	-0.115	0.375	-0.745	0.115	-0.73	-0.23	-0.19	-0.52	0.315	0.505	-0.055	0.365	1.45	2.09	1.52	1.01	0.4	0.74	-1.51	-0.23	1.78	0.54	1.78	0.96	0.735
hSQ034402	C17ORF76	chromosome 17 open reading frame 76	388341		0.305	0.335	-0.115	0.285	-0.55	-0.76	-0.68	-0.14	0.11	-0.02	-0.02	0.12	-1.19	-0.91	-0.36	-0.79	-0.51	-0.51	0.31	0.32	-0.455	0.045	-0.215	-0.425	1.05	1.47	1.74	-0.33	-0.28	-0.13	0.76	-0.2	-0.49	0.3	-0.85	-1.21	0.975	0.775	-2.165	-0.275	-0.01	0.64	-0.59	0.44	0.16
hSQ013969	LOC440828	similar to 40s ribosomal protein s15a	440828		0.2	1.28	0.61	0.11	-0.295	0.695	-0.205	0.135	0.21	0.04	0.32	0.41	-0.165	-0.575	-0.365	0.055	-0.015	0.545	-0.295	-1.025	-0.005	0.535	-1.345	0.235	-1.755	-0.435	-0.625	-0.935	-0.28	0.48	-0.61	0.49	1.87	3.09	2.04	1.73	-0.51	-0.33	-3.12	0.03	2.55	0.89	2.99	1.27	0.285
hSQ022932	PLBD1	phospholipase b domain containing 1	79887		0.42	0	0.16	0.37	-0.485	-1.055	-0.855	-0.495	0.645	0.545	0.775	0.525	-0.38	-0.51	0.07	-0.49	-0.185	-0.425	-0.375	-0.525	0.625	1.085	0.225	0.265	0.56	0.9	1.18	-0.59	-0.66	-0.06	0.63	-0.19	0.305	0.405	-0.185	-0.655	0	5.84	1.27	4.66	0.6	0.79	0.25	0.56	0.135
hSQ008166	HERC6	hect domain and rld 6	55008		0.08	-0.15	0.56	0.24	0.81	0.16	0.38	0.56	0.135	0.005	0.565	0.565	0.975	0.475	0.975	0.415	0.54	0.04	0.73	0.1	0.75	0.22	0.23	0.39	-0.325	0.095	-0.155	-0.535	-0.645	-0.085	0.375	-0.295	0.56	0.06	0.51	0.15	0.845	0.965	-1.535	-0.345	0.565	0.245	-2.795	-0.205	0.465
hSQ035204	SMARCC1	swi/snf related, matrix associated, actin dependent regulator of chromatin, subfamily c, member 1	6599		0.46	0.56	0.77	0.19	-0.735	0.055	-0.465	-0.595	0.735	-0.195	-0.035	-0.365	-0.23	-0.11	0.21	-0.35	-0.11	0.31	0.1	0.07	0.185	-0.165	-0.115	0.025	-0.125	-0.735	-0.715	-0.925	1.29	-0.2	-0.12	-0.27	1.175	0.245	0.115	0.205	0.515	0.545	0.835	-0.565	1.03	-0.69	0.57	-0.63	-0.15
hSQ021588	SLC2A5	solute carrier family 2 (facilitated glucose/fructose transporter), member 5	6518		0.12	-0.22	-0.13	-0.18	-0.13	0.01	-0.01	0.04	0.005	-0.045	0.075	0.065	0.985	-0.485	0.615	0.465	0.03	0.14	0.16	0.12	0.705	0.855	1.195	0.975	0.135	0.375	0.135	0.035	0.14	0.18	0.04	-0.09	0.155	-0.145	-0.105	-0.085	0.31	0.18	-0.4	-0.05	1.13	-0.56	0.68	-0.56	0
hSQ012570	TK1	thymidine kinase 1, soluble	7083		-0.32	0.05	-0.39	-0.31	0.48	0.57	0.15	0.09	-0.25	-0.23	0.04	-0.66	0.2	0.77	-0.1	0.19	0.24	0.69	0.01	0.14	-0.115	0.125	-0.415	-0.165	0.1	-0.19	0.28	0.63	0.66	0.6	0.65	0.5	0.6	0.67	0.43	0.44	0.02	-0.15	-0.73	0.16	0.58	0.57	0.75	1.05	0.345
hSQ019109	CYB5R1	cytochrome b5 reductase 1	51706		0.41	0.32	0.13	0.05	-0.435	-0.695	-0.625	-0.195	0.615	0.815	0.685	0.715	-0.425	-0.435	0.215	-0.795	-0.045	0.145	-0.045	-0.305	0.665	0.875	0.515	0.215	0.505	0.585	0.765	-0.905	-0.33	-0.21	0.47	-0.15	0.515	0.575	0.245	-0.425	0.905	0.905	-1.425	-0.315	0.745	0.855	0.425	0.485	0.47
hSQ044036	CCDC159	coiled-coil domain containing 159	126075		-0.18	-0.37	-0.44	-0.36	-0.325	-0.375	-0.545	-0.025	0.295	0.515	0.265	-0.075	-0.085	0.255	0.195	-0.335	0.205	0.205	0.205	0.205	0.08	0.42	-0.13	-0.21	0.865	0.215	0.495	-0.415	1.375	0.605	0.455	0.305	1.14	0.64	0.46	0.24	0.325	0.835	0.165	-0.975	0.13	-3.04	-3.04	0.23	0.205
hSQ014927	ZBTB47	zinc finger and btb domain containing 47	92999		0.14	0.06	0	0.11	-0.175	-0.395	-0.445	-0.275	0.16	0.6	0.45	0.39	-0.37	-0.27	-0.05	-0.92	-0.055	0.345	-0.125	0.525	0.9	1.12	0.69	0.26	0.615	0.365	0.415	-0.265	0.26	-0.17	0.1	-0.24	0.44	0.33	0.15	-0.3	0.81	1.18	-0.28	0.01	0.205	-1.715	-1.715	0.265	-0.985
hSQ011322	RPL27A	ribosomal protein l27a	6157		0.215	1.025	0.575	0.155	0.02	0.44	-0.14	0.15	0.26	0.08	0.21	0.16	0.135	-0.225	0.095	0.135	0.095	0.355	-0.045	-0.375	0.13	0.46	-0.61	0.15	-1.185	-0.625	-0.615	1.115	0.715	0.635	-0.325	0.175	1.57	1.93	1.41	0.86	-0.39	0.02	-0.83	-0.45	2.295	0.615	2.315	0.955	0.14
hSQ022788	ZNFX1	zinc finger, nfx1-type containing 1	57169		-0.26	-0.35	-0.21	0.24	-0.67	-0.9	-0.62	-0.64	0.73	0.86	0.98	1.11	-0.21	-0.23	0.24	-0.51	-0.015	0.035	0.205	-0.085	0.73	0.72	0.78	0.64	0.39	-0.04	-0.09	-0.87	1.245	-0.365	0.325	-0.265	1.26	0.31	0.11	-0.13	0.665	1.325	2.155	0.375	0.715	-0.025	0.125	0.295	0.03
hSQ013469	COL15A1	collagen, type xv, alpha 1	1306		0.51	0.58	0.45	0.52	-0.445	0.005	-0.335	-0.165	0.515	0.315	0.595	0.695	0.23	0.04	0.4	-0.83	0.525	1.165	0.905	1.145	1.06	1.45	0.77	0.5	0.79	1.42	0.72	1.07	-0.14	-0.3	-0.35	-0.21	-0.105	0.045	0.045	0.035	0.47	0.6	0.64	-0.07	0.24	0.42	-0.4	-0.73	0
hSQ029041	CCDC88B	coiled-coil domain containing 88b	283234		-0.155	-0.535	-0.255	-0.425	-0.215	-0.695	-0.585	-0.085	0.25	0.43	0.11	-0.37	-0.095	-0.125	-0.025	-0.535	-0.26	-0.32	0.17	-0.56	0.17	0.47	-0.14	0.23	0.75	0.2	0.67	-0.09	1.705	-0.005	0.205	-0.125	0.635	-0.215	-0.475	-0.505	0.37	0.91	1.83	-0.62	0.6	0.05	0	0.33	0.46
hSQ012923	FNDC3B	fibronectin type iii domain containing 3b	64778		0.51	0.32	0.86	0.43	-0.19	-1.08	-0.57	-0.68	0.605	0.495	0.595	-0.055	-0.28	-0.04	0.62	-0.55	-0.53	0.08	0.05	-0.33	0.78	0.98	0.4	-0.4	0.13	0.41	-0.14	-1.48	-0.9	-0.35	0.04	-0.65	1.19	0.74	0.83	0.14	0.07	1.64	-4.22	-1.02	0.275	0.375	-0.405	-0.215	-0.435
hSQ015752	S100A11	s100 calcium binding protein a11	6282		0.25	0.23	0.1	0.09	0.005	-0.705	-0.155	-0.015	0.195	0.605	0.445	0.365	-0.175	0.085	0.405	-0.565	-0.145	-0.335	0.095	0.095	0.735	1.225	0.875	0.385	0.29	0.54	0.42	-0.94	0.69	-0.09	0.15	-0.45	1.72	1.06	0.87	0.31	0.77	1.34	-1.44	-0.62	0.2	0.26	-0.7	-0.03	-0.45
hSQ016491	HIST1H4K	histone cluster 1, h4k	8362		-0.215	0.785	0.305	0.045	0.22	0.36	-0.13	0.36	0.15	0.37	0.33	0.43	-0.08	-0.01	-0.15	-0.31	0.12	0.03	-0.08	0.09	0.12	0.48	0	0.2	-0.3	0.01	-0.25	0.08	0.695	0.245	-0.295	-0.405	0.89	0.77	0.61	0.2	0.07	0.09	-0.26	-0.54	1.49	1.8	1.65	1.18	-0.485
hSQ022900	MYL9	myosin, light chain 9, regulatory	10398		-0.025	-0.035	-0.115	0.005	-0.415	-0.485	-0.745	-1.025	0.22	0.3	0.42	0.09	-0.185	0.695	-0.175	-0.685	0.06	0.28	-0.07	-0.44	-0.085	0.145	0.985	0.225	0.53	-0.3	0.05	-0.35	0.805	0.185	0.285	0.185	0.925	0.715	0.495	0.125	0.45	0.32	0.28	0.39	-3.1	-3.1	-3.1	-3.1	1.63
hSQ018150	PARP10	poly (adp-ribose) polymerase family, member 10	84875		-0.045	0.005	0.225	0.035	0.045	-0.325	-0.015	-0.085	0.36	0.4	0.34	0.25	0.42	0.21	0.43	-0.19	0.105	-0.155	0.395	-0.355	0.355	0.575	0.095	0.075	0.27	-0.13	-0.24	-0.91	1.245	-0.035	0.155	-0.325	1.11	0.48	0.41	0.22	0.285	0.865	0.735	-1.065	0.76	0.38	0.17	0.28	0.18
hSQ038154	OC90	otoconin 90	137202		-0.295	-0.355	-0.465	-0.575	0.055	0.165	-0.235	-0.115	-0.16	0.18	0.03	-0.17	0	0	0	0	0	2.69	2.33	2.12	0	2.12	0	0	0.145	0.245	0.125	0.215	0.565	0.535	0.405	0.175	0.035	0.295	-0.055	0.175	-0.15	0.05	0.34	0.25	3.775	4.805	4.305	4.965	0.2
hSQ002850	TCEB2P2	transcription elongation factor b (siii), polypeptide 2 (18kda, elongin b) pseudogene 2	253665		-0.24	0.11	-0.4	-0.21	-0.125	0.045	-0.285	-0.245	0.275	0.445	0.445	0.345	0.175	0.465	-0.135	-0.255	0.18	0.45	-0.18	-0.13	0.09	0.4	-0.02	0.27	0.18	-0.05	-0.08	-0.13	1.2	0.53	0.26	0.59	1.705	1.495	1.355	1.165	0.45	0.64	-0.45	0.38	0.235	0.295	0.365	0.395	0.035
hSQ041608	LOC391035	similar to ribosomal protein s15a	391035		0.18	1.09	0.68	0.22	-0.29	0.68	-0.32	0.08	0.215	-0.035	0.275	0.175	-0.085	-0.415	-0.325	0.035	-0.125	0.595	-0.155	-0.575	0.025	0.385	-0.905	0.175	-0.415	-0.145	-0.355	-0.265	-0.215	0.145	-0.295	-0.005	0.505	1.295	0.705	0.705	-0.495	-0.305	-0.495	-0.025	1.99	0.75	2.55	1.07	0.095
hSQ011870	SEPX1	selenoprotein x, 1	51734		0.255	0.405	0.155	0.575	-0.365	-0.785	-0.535	-0.105	0.585	1.245	1.215	1.185	-0.4	-0.29	0.04	-0.76	-0.11	-0.18	-0.09	0.39	0.75	1.1	0.55	0.37	0.34	0.68	0.54	-0.55	0	0	0.2	0.01	0.88	0.95	0.86	0.23	1.11	1.37	-0.48	0.65	0.485	2.785	1.125	2.765	1.045
hSQ020578	SH3BGRL3	sh3 domain binding glutamic acid-rich protein like 3	83442		-0.28	-0.28	-0.36	-0.14	0.355	-0.105	-0.115	0.165	0.44	0.67	0.13	-0.26	-0.08	0.38	0.23	-0.17	-0.025	0.095	0.165	-0.055	0.205	0.295	0.315	0.255	0.485	0.485	0.565	0.535	0.92	0.34	0.67	0.12	1.585	1.095	0.885	0.515	0.975	0.795	-0.545	-0.335	-0.24	0.29	-0.74	-0.01	-0.075
hSQ038911	ST6GALNAC2	st6 (alpha-n-acetyl-neuraminyl-2,3-beta-galactosyl-1,3)-n-acetylgalactosaminide alpha-2,6-sialyltransferase 2	10610		0.53	0.18	-0.04	0.1	-0.19	-0.79	-0.54	-0.22	0.16	0.35	0.27	-0.16	-0.68	-0.59	-0.01	-0.74	0.265	-0.265	0.145	0.095	0.25	0.24	0.15	-0.27	0.94	0.76	1.15	-0.66	-0.51	-0.22	0.96	-0.23	0.365	0.255	-0.625	-0.965	0.76	0.81	-2.47	-0.72	0.62	0.81	0.11	0.37	0.2
hSQ038412	LOC400724	hypothetical gene supported by ak093729; ak128780; bx647918; nm_198284	400724		0.215	0.195	0.115	0.155	-0.23	0.24	0.28	0.42	-0.1	0.24	-0.02	-0.26	-0.255	-0.135	0.185	-0.145	0.48	0.59	0.17	1.05	0.425	1.035	0.535	0.465	0.035	0.325	0.405	-0.165	0.095	0.115	0.135	-0.045	0.095	0.195	0.195	-0.195	0.07	0.28	0.51	-0.95	0.24	0.44	0.06	0.19	0.06
hSQ020723	FCGR2A	fc fragment of igg, low affinity iia, receptor (cd32)	2212		0.465	0.485	0.405	0.595	0	-0.73	-0.39	-0.14	0.435	0.455	0.625	0.295	-0.32	-0.72	0.25	-0.8	-0.03	-0.04	-0.08	0.74	0.705	0.905	0.165	-0.185	0.325	0.805	0.835	-0.685	-1.125	-0.415	0.365	-0.275	0.44	0.69	0.65	0.01	0.445	1.175	-3.125	0.035	0.265	0.855	0.005	0.305	-0.27
hSQ016049	RPS18P12	cdna clone image:6654805::ribosomal protein s18 pseudogene 12	388339		0.175	1.055	0.425	0.175	-0.28	0.35	0.03	0.23	-0.13	0.15	0.35	-0.04	-0.005	-0.135	-0.175	0.095	-0.125	0.045	-0.435	-0.895	0.05	0.33	-0.86	0.04	-1.165	-0.165	-0.255	-0.665	0	0.13	-0.41	0.04	1.355	2.295	2.105	1.425	-0.415	-0.145	-2.805	-0.845	1.89	0.74	1.88	0.75	0
hSQ043203	MYL12A	myosin, light chain 12a, regulatory, non-sarcomeric	10627		0.29	0.61	0.4	-0.03	-0.3	-0.11	-0.27	-0.17	0.285	-0.135	-0.005	-0.235	-0.17	-0.34	-0.37	-0.5	0.04	0.07	-0.1	-0.75	0.035	0.125	-0.085	-0.015	-0.755	-0.405	-0.355	-0.305	-1.04	0.16	0.03	0.44	1.165	1.855	1.305	0.935	0.82	0.38	-1.8	0.75	1.105	0.075	1.175	0.405	0.52
hSQ030908	CD300LB	cd300 molecule-like family member b	124599		-0.185	-0.165	-0.175	-0.215	-0.605	-0.545	-0.365	-0.155	0.34	0.29	0.28	0.54	-0.54	-0.33	-0.38	-0.95	0	0	0	2.06	3.32	3.82	3.06	2.97	0.17	-0.06	0.2	-0.43	0.395	0.135	0.125	0.215	0.715	0.505	0.305	-0.055	1.04	0.81	0.28	0.56	0	0	0	0	-2.305
hSQ037955	MT1P3	metallothionein 1 pseudogene 3	140851		0.12	0.13	0.53	0.8	-0.175	-0.095	-0.295	-0.225	0.62	0.5	0.54	0.58	1.56	1.16	1.24	1.22	0.055	-0.185	0.235	-0.435	0.57	0.9	-0.03	0.7	0.09	0.54	0.03	-0.4	0.45	-0.01	-0.17	-0.48	0.74	0.68	0.57	0.49	-0.015	0.405	-0.465	-0.105	0.725	0.995	0.445	0.325	-0.265
hSQ028024	ADAR	adenosine deaminase, rna-specific	103		0.035	-0.335	0.215	0.325	-0.025	-0.505	-0.015	-0.195	0.565	0.275	0.835	0.785	0.175	-0.265	0.415	-0.425	0.065	-0.105	0.195	-0.575	0.695	0.515	0.465	0.185	0.335	0.055	0.145	-0.835	0.065	-0.275	0.475	-0.355	1.295	0.755	0.385	0.325	0.825	0.965	-2.305	-0.485	0.775	0.165	0.425	0.195	0.27
hSQ026838	MBOAT7	membrane bound o-acyltransferase domain containing 7	79143		0.085	-0.045	-0.125	-0.185	-0.405	-0.735	-0.405	-0.455	0.285	0.715	0.635	0.415	-0.38	-0.18	0.17	-0.63	-0.15	-0.13	-0.08	-0.36	0.505	0.515	0.325	0.005	0.805	0.305	0.405	-1.265	0.845	-0.235	0.385	-0.295	1.055	0.625	0.125	-0.125	0.485	1.035	-1.075	-0.745	0.3	0.27	-0.14	0.12	-0.335
hSQ009961	ARPC2	actin related protein 2/3 complex, subunit 2, 34kda	10109		0.295	0.665	0.405	0.295	-0.52	-0.54	-0.41	-0.22	0.45	0.45	0.57	0.42	-0.26	-0.38	0.01	-0.62	0.135	0.065	0.015	0.145	0.445	0.705	0.155	0.475	-0.28	0.12	0.21	-1.19	0.44	-0.04	-0.09	-0.3	1.6	1.27	1.03	0.4	1.16	1.56	-0.51	0.58	1.35	0.29	0.73	0.5	0.585
hSQ038251	RPS29	ribosomal protein s29	6235		-0.09	1.07	0.29	0.13	0.025	0.615	-0.045	0.225	0.12	0.04	0.32	0.36	-0.07	-0.19	-0.21	0.12	0.19	0.56	-0.23	-0.15	0.02	0.5	-0.63	0.36	-1.34	-0.46	-0.77	-0.83	0.21	0.52	-0.2	0.33	1.72	2.02	1.25	1.06	-0.2	0	-1.55	0.48	2.025	0.765	2.585	0.935	0.485
hSQ000632	DHRS7	dehydrogenase/reductase (sdr family) member 7	51635		0.49	0.45	0.34	0.5	-0.22	-0.93	-0.65	-0.27	0.61	0.54	0.62	0.48	-0.48	-0.94	-0.07	-0.79	-0.24	-0.34	-0.34	-0.35	0.765	0.875	0.205	0.165	0.01	0.7	1	-0.85	-1.595	-0.105	0.595	-0.135	0.43	0.81	0.41	-0.03	0.76	0.64	-4.41	-0.18	0.725	0.675	0.305	0.575	0.21
hSQ017294	SIGLEC5	sialic acid binding ig-like lectin 5	8778		0.005	0.085	-0.075	0.055	-0.23	-0.56	-0.42	-0.09	0.33	0.62	0.42	-0.13	-0.235	-0.335	0.125	-0.705	0.165	0.315	0.235	-2.035	0.365	0.735	-0.405	-0.545	0.42	0.37	0.67	-0.09	-0.14	-0.1	0.25	0.02	0.455	0.285	0.115	-0.175	0.75	0.93	-0.49	-0.28	0.33	0.32	0.26	0.46	0.015
hSQ008980	PDLIM7	pdz and lim domain 7 (enigma)	9260		0.1	0.2	-0.05	0.2	-0.23	-0.26	-0.41	-0.21	0.165	0.505	0.285	0.565	-0.125	0.195	0.285	-0.295	-0.025	0.345	-0.095	0.175	0.485	0.815	0.645	0.275	0.52	0.19	0.21	-0.14	0.36	0.14	0.1	-0.02	0.55	0.38	0.2	0.22	0.57	1	-0.09	-0.07	0.375	-0.555	-0.555	-0.555	-0.685
hSQ034329	PHF20L1	phd finger protein 20-like 1	51105		-0.04	0.1	-0.08	-0.06	-0.37	-0.81	-0.15	-0.1	1.065	1.035	1.145	1.015	-0.05	0.16	0.33	-0.09	0.04	-0.17	0.42	0.49	0.785	1.125	0.625	0.725	0.04	1.1	0.57	-0.61	-1.585	0.055	0.095	-0.455	0.54	0.29	0.27	-0.14	0.48	0.56	-2.74	0.34	-0.165	0.575	-0.455	-0.255	0.025
hSQ017490	C14ORF2	chromosome 14 open reading frame 2	9556		0.275	1.005	0.555	0.145	-0.305	0.405	-0.445	-0.025	0.26	-0.01	0.26	0.33	-0.225	-0.515	-0.435	-0.115	0.23	0.85	0	-0.74	0.15	0.56	-0.64	0.36	-1.165	-0.585	-0.185	-0.395	0.315	0.585	-0.305	0.615	1.505	2.125	1.545	0.975	0.05	-0.12	-1.48	-0.09	2.21	0.59	2.49	1.08	0.46
hSQ022100	ALOX5	arachidonate 5-lipoxygenase	240		0.05	-0.07	-0.42	0.08	-0.54	-0.74	-0.43	-0.48	0.565	0.665	0.495	0.695	-1.095	-0.825	-0.235	-0.955	0.21	-0.06	-0.25	0.35	0.185	1.285	0.205	0.355	0.67	1.18	1.3	0.08	0.13	-0.12	0.22	-0.12	0.27	0.57	0.06	-0.07	0.26	0.95	-0.93	-0.47	-0.44	0.12	-0.78	0.38	-0.31
hSQ023472	RPL41	ribosomal protein l41	6171		0.25	1.18	0.57	0.03	-0.26	0.59	-0.15	0.1	0.26	0.19	0.46	0.58	-0.215	-0.405	-0.265	-0.055	0.375	0.735	-0.065	-0.535	0.075	0.615	-0.915	0.165	-1.43	-1.14	-0.85	-1.29	1.7	0.17	1.7	0.14	1.305	1.955	1.415	0.835	-0.705	-0.605	-1.225	-0.865	1.49	-0.76	1.84	-0.12	0.305
hSQ025656	C10ORF54	chromosome 10 open reading frame 54	64115		-0.175	-0.225	-0.155	-0.125	-0.08	-0.32	-0.54	-0.32	0.395	0.665	0.255	0.125	-0.37	-0.16	-0.19	-4.67	0.205	0.325	0.185	0.135	0.945	0.865	0.235	0.315	0.785	0.245	0.675	-0.295	0.8	0.02	0.37	0.07	0.92	0.46	0.12	-0.07	0.955	0.975	-0.135	-0.205	1.5	-3.96	-3.96	1.46	0.04
hSQ027223	FTH1P11	ferritin, heavy polypeptide 1 pseudogene 11	2503		0.205	0.155	0.125	-0.035	-0.13	-0.35	-0.09	-0.15	0.13	0.13	-0.04	-0.13	-0.06	0.08	0.09	-0.37	0.16	0.01	0.07	-0.46	0.28	0.69	0.17	0.03	0.345	0.185	0.155	-0.405	0.09	0.33	0.34	0	0.95	0.63	0.44	0.1	0.39	0.48	-3.61	-1.24	0.41	0.46	-0.16	0.28	-0.215
hSQ026697	COX16	cox16 cytochrome c oxidase assembly homolog (s. cerevisiae)	51241		0.505	1.195	0.675	0.455	-0.53	0.04	-0.81	-0.22	0.895	0.365	0.995	1.155	0.185	-0.725	-0.115	0.165	0.185	0.405	-0.095	-0.885	0.515	0.765	-0.275	0.665	-1.115	-0.555	-0.265	-0.395	-0.775	0.105	-0.395	0.025	1.07	2.05	1.54	0.84	-0.355	-0.515	-1.515	-0.325	2.28	0.66	2.69	0.93	0.18
hSQ014434	HINT1	histidine triad nucleotide binding protein 1	3094		0.455	1.085	0.705	0.335	-0.285	0.305	-0.455	-0.125	0.31	-0.09	0.22	0.06	-0.255	-0.605	-0.235	-0.125	0.015	0.325	-0.145	-0.225	0.165	0.385	-0.755	0.155	-1.075	-0.235	-0.245	-0.755	-0.32	0.44	-0.17	0.24	1.08	1.83	1.37	0.82	-0.075	-0.125	-3.105	-0.885	1.805	0.705	2.005	0.815	0.29
hSQ019128	SQRDL	sulfide quinone reductase-like (yeast)	58472		0.26	0.28	0.23	0.64	-0.27	-0.87	-0.56	-0.34	0.64	0.37	0.52	0.65	-0.21	-0.55	-0.19	-0.7	0.075	-0.235	-0.035	0.035	0.665	0.855	0.525	0.285	0.25	0.61	0.89	-0.65	-0.47	-0.12	0.42	-0.19	1.02	0.82	0.59	0.01	0.98	1.12	-3.14	0.41	0.68	0.35	0.16	0.68	0.34
hSQ015833	RPS6P13	ribosomal protein s6 pseudogene 13	392358		0.255	0.865	0.515	0.035	-0.33	0.24	-0.36	0.05	0.265	0.055	0.145	-0.225	-0.17	-0.02	-0.1	-0.12	0.06	0.45	-0.17	-0.42	-0.015	0.215	-0.735	-0.145	-0.97	-0.58	-0.59	-0.68	0.235	0.465	-0.135	0.265	1.28	1.53	1.13	0.86	-0.45	-0.05	-2.77	-0.88	1.455	0.315	0.645	0.485	-0.275
hSQ036682	GRN	granulin	2896		0.24	-0.06	0.09	0.68	-0.685	-1.035	-0.715	-0.715	0.49	0.5	0.57	0.62	-0.415	-0.515	-0.105	-0.655	-0.365	-0.235	-0.035	-0.265	0.365	0.425	0.475	0.125	0.895	0.345	0.795	-1.115	0.92	-0.09	0.58	-0.15	1.595	1.235	0.755	0.495	1	1.04	-1.43	-0.48	0.73	0.35	0.3	0.49	-2.43
hSQ032763	HGF	hepatocyte growth factor (hepapoietin a; scatter factor)	3082		0.39	-0.18	0.23	0.01	-0.385	-0.795	-0.545	-0.445	0.565	-0.015	0.415	0.145	-0.38	-0.57	0.1	-0.46	-0.815	-0.125	-0.625	0.145	1.41	1.74	0.86	0.08	0.43	0.58	0.49	0.37	-0.125	-0.075	0.175	-0.185	-0.155	-0.195	-0.125	-0.165	0.12	0.65	-0.62	-0.48	1.93	0	1.45	0	0.55
hSQ029238	RPS27	ribosomal protein s27	6232		0.08	0.98	0.17	-0.06	-0.27	0.6	-0.07	0.19	0.055	-0.135	0.235	0.215	0.01	-0.35	-0.13	0.22	0.255	0.725	-0.165	-0.705	0.18	0.43	-0.53	0.56	-1.145	-0.165	-0.235	2.185	0.205	0.185	-0.485	0.175	0.985	1.585	1.115	2.195	0.315	0.545	-1.015	0.385	2.335	2.415	2.855	0.945	-0.045
hSQ028207	FTSJD2	ftsj methyltransferase domain containing 2	23070		-0.045	-0.095	0.365	0.455	-0.215	-0.045	0.345	0.415	0.445	0.595	0.845	0.725	0.48	0.1	0.85	-0.1	0.2	0.07	0.49	-0.7	0.735	0.635	0.355	0.415	0.025	-0.095	0.015	-0.585	0.075	-0.255	0.345	-0.435	0.925	0.405	0.455	0.135	0.865	1.115	-1.025	-0.495	1.03	0.43	0.5	-0.09	0.41
hSQ010372	IFITM3	interferon induced transmembrane protein 3::interferon induced transmembrane protein 3 (1-8u)	10410		0.025	0.445	0.325	-0.015	0.155	-0.065	0.165	0.145	0.22	0.61	0.55	0.43	0.145	0.255	0.405	-0.145	0.045	-0.145	0.235	0.035	0.45	0.7	0.46	0.2	0.2	0.36	-0.02	-0.95	0.035	0.055	0.305	-0.465	2.05	1.61	1.7	1.25	0.99	1.09	-2.86	-0.55	0.32	0.43	-0.06	-0.08	-0.045
hSQ005756	NCRNA00152	long intergenic non-protein coding rna 152::non-protein coding rna 152	112597		0.195	0.515	0.065	0.275	-0.405	-0.035	-0.045	0.255	0.05	0.11	0.14	-0.42	-0.015	0.085	-0.105	-0.105	0.235	0.185	0.045	-0.165	0.12	0.4	-0.36	-0.01	-0.435	-0.065	-0.005	-0.525	-0.11	-0.08	-0.15	-0.31	0.975	0.975	0.835	0.285	0.145	0.455	-0.625	-0.515	0.995	0.475	1.135	0.565	0.18
hSQ037087	C10ORF32	chromosome 10 open reading frame 32::arsenic (+3 oxidation state) methyltransferase	119032		0.385	0.275	0.215	0.465	-0.04	0.39	0.24	-0.06	0.885	0.135	0.535	0.885	0.77	0.98	0.86	0.37	2.46	0.3	-0.66	0.31	0.15	0.81	0.85	0.53	0.86	0.64	0.85	1.14	-0.01	0.03	0.03	0.02	-0.28	-0.3	-0.39	-0.45	0.63	0.14	0.18	-0.12	0.84	-0.25	0.3	-0.72	-0.775
hSQ000190	FCGRT	fc fragment of igg, receptor, transporter, alpha	2217		0.15	0.18	0.17	-0.04	-0.125	-0.315	-0.305	-0.215	0.26	0.26	0.29	0.13	-0.22	-0.02	0.12	-0.46	0.065	-0.035	0.075	0.155	0.405	0.275	-0.015	-0.055	1.17	0.66	0.79	-0.56	0.42	-0.13	0.22	-0.47	1.245	0.905	0.825	0.305	0.925	0.965	-0.935	-0.655	0.3	0.51	-0.16	-0.07	-0.15
hSQ012025	PRDM1	pr domain containing 1, with znf domain	639		0.055	-0.205	-0.135	-0.105	-0.325	-0.645	-0.165	0.095	0.605	1.065	0.765	1.015	1.415	1.095	1.505	0.635	0.625	0.565	0.955	1.105	1.08	1.42	1.31	0.97	-0.01	0.3	-0.28	-0.56	0.02	0.16	0.06	-0.96	0.265	0.055	0.105	-0.195	0.31	0.65	-0.88	0.51	2.92	0	0	0	2.025
hSQ011482	ZNF267	zinc finger protein 267	10308		0.785	0.665	1.125	0.845	-0.675	-0.675	-0.575	-0.315	0.755	-0.385	0.915	0.635	0.145	-1.495	0.155	-0.235	0.3	-0.17	-0.17	-0.73	0.62	0.63	0	-0.19	-0.9	-0.06	0.21	-0.17	-1.075	-0.245	-0.245	-0.065	0.145	0.785	0.915	0.795	-0.285	-0.375	-0.855	-0.535	1.35	0.3	1.15	0.85	0.1
hSQ015425	GSN	gelsolin	2934		0.255	0.125	0.165	0.195	-0.235	-0.475	-0.285	-0.285	0.295	0.265	0.225	-0.405	-0.54	-0.33	-0.13	-0.84	-0.05	0	-0.12	0.14	0.435	0.565	0.235	-0.245	0.775	0.385	0.805	-0.705	0.385	0.025	0.465	-0.165	0.83	0.56	0.15	-0.22	0.745	0.955	-1.015	-0.945	0.28	0.15	0.3	0.33	0.165
hSQ022570	CPD	carboxypeptidase d	1362		0.385	0.205	0.795	0.615	-1.635	-0.885	-1.255	-1.035	0.885	0.665	0.665	0.265	-1.355	-0.785	-0.245	-0.985	-0.565	0.115	0.005	-0.085	0.435	0.315	0.015	-0.205	-0.03	0.16	0.19	-0.37	-0.335	-0.185	-0.155	-0.275	0.855	0.725	0.365	0.335	0.39	0.99	-0.63	-0.87	1.415	2.935	1.195	0.985	-0.365
hSQ015994	OGFRL1	opioid growth factor receptor-like 1	79627		0.965	0.825	0.685	0.545	-1.075	-0.585	-0.815	-0.695	0.8	0.41	0.87	0.99	-0.99	-0.95	-0.32	-0.94	-0.265	-0.225	0.185	0.335	0.115	0.165	0.295	-0.215	-0.615	0.545	-0.015	-1.565	-0.795	-0.085	0.035	-0.595	1.9	1.97	1.31	0.79	1.11	1.24	-0.8	0.2	1.15	0.78	0.29	0.62	0.355
hSQ039078	ATP5L	atp synthase, h+ transporting, mitochondrial fo complex, subunit g	10632		0.39	0.27	0.39	0.26	0.165	-0.075	0.265	0.145	0.09	0.08	-0.29	-0.24	0.25	-0.5	-0.22	0.12	-0.035	-0.455	4.765	0.525	0.385	0.295	1.155	0.775	0.18	0.18	0.28	0.6	-0.73	-0.3	-0.21	-0.21	4.685	-0.165	0.185	0.245	-0.515	-0.495	0.205	-0.655	-0.06	0.18	0.25	-0.43	0.015
hSQ002059	ZBTB16	zinc finger and btb domain containing 16	7704		-0.175	-0.265	-0.295	0.005	-0.44	-0.76	-0.46	-0.67	0.835	0.705	0.865	0.805	0.36	0.81	-0.01	-0.22	-0.035	0.305	0.125	-0.145	0.99	0.33	0.66	0.97	0.23	-0.04	-0.22	-0.17	1.215	0.045	0.135	0.105	0.4	0.05	-0.07	-0.03	0.695	0.555	1.105	1.115	-4.58	-4.58	-4.58	-0.39	0.22
hSQ020567	LENG8	leukocyte receptor cluster (lrc) member 8	114823		-0.105	-0.545	-0.245	-0.295	-0.18	-0.64	-0.37	-0.1	0.18	0.22	0.18	-0.07	0.085	0.495	0.385	0.135	-0.265	-0.725	0.235	0.035	0.23	0.29	0.03	0.32	0.93	0.11	0.29	0.09	1.215	-0.085	0.135	-0.465	1.075	-0.165	0.205	-0.135	0.115	0.725	0.755	-1.055	0.5	0.16	-0.19	-0.1	0.38
hSQ041954	TRIM5	tripartite motif containing 5	85363		0.325	0.015	0.395	0.795	-0.175	-0.575	-0.195	-0.305	0.78	0.33	1.39	1.07	-0.06	-0.92	0.03	-0.63	-0.005	-0.495	-0.065	-1.055	0.8	0.46	0.68	0.4	-0.445	0.195	0.325	-0.775	-1.225	-0.215	0.285	-0.095	0.605	0.935	0.605	0.495	1.44	0.94	-0.7	-0.09	1.575	0.415	0.825	0.865	0.35
hSQ030356	ATP13A1	atpase type 13a1	57130		-0.36	-0.52	-0.2	-0.22	0.27	-0.45	-0.02	-0.13	0.615	0.275	0.365	0.475	0.025	-0.075	0.215	-0.325	-0.215	-0.305	0.075	-0.215	0.31	0.27	0.42	0.42	0.115	-0.295	-0.035	-0.705	1.01	-0.23	0.18	-0.52	0.95	0.1	0.38	0.06	0.755	0.805	0.315	0.015	0.465	0.125	0.135	-0.005	0.42
hSQ004517	FYB	fyn binding protein	2533		-0.175	-0.125	-0.115	0.165	-0.385	-0.455	-0.335	-0.275	0.68	0.65	0.8	0.88	-0.25	0.07	0.11	-0.57	-0.045	0.005	0.105	-0.105	0.55	0.57	0.58	0.54	0.385	0.005	0.225	-0.585	0.55	0	0.13	-0.09	2.98	2.32	2.26	2.09	1.54	1.58	-0.93	1.07	0.08	0.36	-0.26	0.14	0.055
hSQ008616	RPLP1	ribosomal protein, large, p1	6176		0.285	1.155	0.615	0.295	-0.04	0.4	0.04	0.11	0.39	0.16	0.31	0.26	0.12	-0.09	0.06	0.1	0.2	0.27	-0.05	-0.36	0.235	0.425	-0.595	0.115	-0.945	-0.405	-0.165	-0.645	0.28	0.26	-0.21	-0.03	1.18	1.54	1.29	0.63	-0.39	-0.39	-1.59	-0.65	1.56	0.9	1.72	0.43	0.015
hSQ015593	C19ORF66	chromosome 19 open reading frame 66	55337		-0.065	-0.225	-0.005	0.085	0.11	-0.2	0.08	-0.04	0.255	0.095	0.685	0.575	0.15	0.02	0.38	-0.22	-0.015	-0.405	0.205	-0.195	0.135	0.125	-0.005	0.175	-0.365	-0.195	-0.105	-0.455	0.755	-0.005	0.345	-0.265	1.15	0.69	0.62	0.46	0.285	0.495	-0.475	-1.185	0.57	0.29	0.34	-0.2	-0.015
hSQ031141	ACPP	acid phosphatase, prostate	55		0.365	0.055	0.245	0.495	-0.205	-0.965	-0.965	-0.315	0.395	-0.035	-0.155	0.195	-0.385	-0.915	-0.125	-1.125	-0.08	-0.01	0.18	-0.4	0.44	1.04	0.08	-0.27	-0.35	-0.22	0.4	-0.31	-0.085	-0.095	0.465	0.085	0.155	0.555	-0.075	-0.305	0.445	0.765	-1.525	0.085	0.76	-3.23	0.84	0.93	-0.105
hSQ041318	HSBP1L1	heat shock factor binding protein 1-like 1	440498		-0.66	-0.39	-0.69	-0.56	0.035	-0.305	-0.215	-0.205	0.055	0.375	0.215	-0.015	-0.01	0.42	0.21	-0.19	0.08	0.44	-0.07	-0.58	0.155	0.465	0.155	0.405	-0.025	-0.475	0.365	0.545	-0.205	0.025	0.045	0.235	0.99	1.24	1.16	0.83	0.72	0.27	-1.6	-0.3	0.68	0.89	0.81	0.22	0.21
hSQ028425	ARG2	arginase, type ii	384		0.39	0.26	0.36	0.2	-0.34	-1.06	-1.03	-0.47	0.41	0.33	0.4	0.01	-0.745	-0.995	-0.075	-1.065	0.055	0.315	-0.045	-0.055	0.655	0.845	-0.345	-0.315	-0.15	0.3	0.63	-0.35	-0.42	-0.17	0.34	0.1	0.335	0.825	0.785	-0.095	0.615	1.055	-2.455	-0.265	0.515	0.575	-0.105	0.305	0.225
hSQ007671	LOC254896	hypothetical loc254896	254896		0.335	0.245	0.135	-0.015	-0.005	-0.455	-0.275	0.135	0.525	0.605	0.825	0.465	-0.44	-0.29	0.15	-0.34	0.075	0.025	0.225	0.495	0.505	0.455	-0.165	-0.075	0.26	0.2	0.27	-0.06	0.3	-0.1	0.16	-0.04	0.12	0.32	0.11	-0.2	-0.03	0.96	-0.88	-0.37	1.57	2.15	0	1.33	0.275
hSQ027327	EFHD2	ef-hand domain family, member d2	79180		-0.06	-0.23	0.02	0.4	-0.045	-0.625	-0.505	-0.305	0.44	0.32	0.21	-0.05	-0.195	-0.235	0.115	-0.425	-0.225	-0.245	0.205	-0.295	0.47	0.56	0.18	0.04	0.67	0.34	0.53	-0.43	0.195	-1.105	0.265	-0.465	0.705	0.415	0.265	-0.115	0.7	0.9	-1.66	-0.54	0.185	0.535	-0.405	0.215	0.025
hSQ011498	CCDC153	coiled-coil domain containing 153	283152		0.325	0.465	0.005	-0.395	-0.285	-0.615	-0.655	-0.105	0.49	0.32	0.07	-0.46	-0.48	-0.31	0.16	-0.25	0.935	1.235	0.915	1.375	0.315	0.725	0.235	-0.465	0.525	0.065	0.325	-0.525	0.38	0.16	0.25	-0.04	0.63	0.59	-0.09	-0.69	0.585	0.615	-0.465	-0.775	1.015	0.665	0.665	0.295	0.325
hSQ007805	CFD	complement factor d (adipsin)	1675		0.355	0.335	-0.085	0.255	-0.14	-0.58	-0.26	-0.01	0.68	0.6	0.78	0.86	-0.2	-0.29	0.05	-0.4	0.16	-0.47	0.04	-0.32	0.485	0.375	0.395	0.295	0.725	-0.215	0.115	-0.395	0.54	-0.15	0.23	-0.08	0.02	-0.07	-0.41	-0.4	0.195	0.625	0.785	0.435	0.965	0.795	0.055	0.685	-0.07
hSQ021299	RPS3A	ribosomal protein s3a	6189		0.195	0.655	0.385	0.175	0.13	0.19	-0.07	0.19	-0.07	0.02	0.01	-0.18	0	0	0	0	-2.26	-2.33	-2.57	-2.69	-0.02	0.13	-0.77	-0.15	-1.215	-0.995	-0.675	-0.775	-0.37	0.06	-0.36	0.37	0.7	1.65	1.04	0.72	-0.645	-0.615	-0.595	-0.795	2.345	0.255	2.605	1.115	0.075
hSQ031595	APOL6	apolipoprotein l, 6	80830		0.055	0.155	0.185	0.145	0.11	-0.03	0.02	-0.03	-0.345	-0.005	-0.105	0.005	0.455	0.415	0.175	0.615	0.96	0.03	0.39	0.33	1.495	2.445	1.805	1.475	-0.47	-0.63	-0.24	0.02	0.22	-0.21	0.09	0.27	0.04	0.25	-0.07	0.14	0.255	0.055	0.265	0.435	0	0	2	0	0.97
hSQ003709	CEBPD	ccaat/enhancer binding protein (c/ebp), delta	1052		0.38	0.28	0.41	0.43	-0.125	-0.655	-0.455	-0.255	0.415	0.075	0.255	0.355	-0.22	-0.3	-0.07	-0.6	0.035	-0.015	-0.005	0.125	0.485	0.385	0.015	-0.135	0.305	0.155	0.605	-0.545	0.035	-0.185	0.395	-0.285	1.57	1.15	1.18	0.62	1.13	0.64	-1.34	0.04	1.715	1.945	1.255	1.745	0.315
hSQ036628	ALPK1	alpha-kinase 1	80216		0.305	-0.105	0.425	0.135	0.245	-0.655	-0.175	-0.015	0.695	0.225	0.435	0.385	0.41	-0.15	0.69	-0.1	0.28	-0.1	0.22	-0.25	0.885	1.435	0.605	0.345	-0.05	0.12	0.31	-0.73	-1.165	-0.225	0.315	-0.195	0.265	0.045	0.235	-0.175	0.2	0.47	-1.83	-0.38	1.625	1.265	1.195	0.975	0.57
hSQ015929	SYNGR4	synaptogyrin 4	23546		-0.325	-0.185	-0.455	-0.445	-2.765	-0.125	-0.295	-0.395	0.295	0.175	0.265	0.095	-0.5	0.6	-0.27	-3.46	0	0.18	0.24	-0.23	-0.005	0.495	1.245	0.795	0.665	0.045	0.155	-0.405	1.02	0.36	0.37	-0.03	0.7	0.07	-0.08	-0.59	0.695	0.405	0.535	-0.425	-0.04	0.65	0.14	-0.33	1.94
hSQ014684	RPS17P5	ribosomal protein s17 pseudogene 5	442216		0.355	1.345	0.665	0.225	-0.22	0.47	-0.23	-0.08	0.165	-0.195	-0.035	0.005	0.005	-0.395	-0.195	-0.185	0.265	0.845	-0.025	-0.345	0.05	0.36	-0.82	0.24	-1.21	-0.68	-0.26	-0.69	0.015	0.435	-0.375	0.425	1.865	2.515	1.955	1.165	0.225	0.145	-2.225	0.205	2.54	0.59	2.66	1.15	0.61
hSQ001170	ST3GAL4	st3 beta-galactoside alpha-2,3-sialyltransferase 4	6484		0.195	0.405	0.325	0.435	-0.13	-0.17	-0.21	-0.13	-0.095	0.385	0.325	0.125	-0.3	-0.2	0.33	-0.73	0.075	0.105	0.375	0.615	0.285	0.525	-0.015	-0.455	0.065	0.115	0.745	-0.575	-0.16	-0.05	0.11	-0.6	0.575	0.545	0.645	-0.015	1.05	1.41	-1.82	-0.61	-0.275	-0.385	-0.015	-0.675	0.63
hSQ020488	FAM100A	family with sequence similarity 100, member a	124402		0.51	-0.38	-0.39	-0.23	0.05	-0.29	-0.13	-0.09	0.015	0.145	0.055	0.115	0.2	0.5	0.07	-0.08	0.19	0.04	0.1	0.11	0.24	-0.06	0.11	0.2	0.655	0.025	0.185	0.355	1.31	0.14	0.42	0.44	1.14	0.64	0.7	0.6	0.395	0.415	0.485	0.385	-0.345	0.345	-0.515	0.385	-0.03
hSQ034319	YOD1	yod1 otu deubiquinating enzyme 1 homolog (s. cerevisiae)	55432		-0.24	-0.44	-0.84	-0.39	-0.015	-0.155	-0.295	-0.025	-0.135	-0.465	-0.465	0.155	0.115	-0.185	-0.505	0.195	0.155	-0.085	-0.205	-0.045	-0.29	-0.65	-0.54	-0.55	-0.94	0.39	0.68	1.63	-2.81	-0.05	0.27	0.83	0.435	0.965	1.535	1.495	-0.31	-1.54	0.07	1.45	-0.6	0.93	0.05	1.12	-0.495
hSQ028121	RRBP1	ribosome binding protein 1 homolog 180kda (dog)	6238		0.14	0.19	0.14	0.15	0.15	0.16	-0.09	-0.05	0.305	-0.145	0.125	0.025	-0.03	0.03	0.01	0.02	0.68	0.85	0.4	0.69	0.265	0.055	0.085	0.125	0.025	-0.415	0.025	-0.005	0.525	-0.225	0.035	-0.085	0.36	0.03	0.19	0.23	-0.04	0.02	0.69	-0.55	0.29	-0.72	-0.47	-0.1	0.225
hSQ011124	RHOG	ras homolog gene family, member g (rho g)	391		-0.065	0.165	0.075	-0.215	-0.145	-0.335	-0.145	-0.075	0.155	0.685	0.585	0.155	-0.095	0.095	0.085	-0.305	-0.035	-0.115	0.115	-0.155	0.3	0.42	0.11	0.09	0.77	0.59	0.38	-0.59	0.695	0.155	0.425	-0.375	1.48	0.95	1.11	0.76	0.63	0.77	-1.72	-1.14	0.1	0.49	-0.01	0.28	-0.255
hSQ028786	MT-TM	mitochondrially encoded trna methionine	4569		-0.115	0.125	0.195	0.095	0.025	-0.065	0.085	0.135	0.245	0.365	0.425	0.395	-0.045	0.645	0.355	0.065	0.17	-0.04	0.39	-0.05	0.355	0.815	0.305	0.165	0.3	0.45	0.11	-0.22	0.255	0.055	-0.055	-0.185	0.905	0.425	0.005	-0.295	0.49	1.1	0.86	-0.06	0.48	0.57	1.36	0.74	0.075
hSQ044392	MSRA	methionine sulfoxide reductase a	4482		0.17	0.19	0.15	0.31	-0.02	-0.24	-0.24	0	0.215	0.565	0.455	0.545	-0.215	-0.315	0.125	-0.725	-0.02	0.05	0.31	0.21	0.67	0.94	0.72	0.39	0.405	0.425	0.465	-0.365	0.23	-0.04	0.36	-0.16	0.51	0.42	0.03	-0.34	0.7	1.38	-0.67	0.15	0.34	0.45	0.17	0.16	0.245
hSQ010216	LOC440927	transcribed locus, strongly similar to np_061341.1 60s acidic ribosomal protein p1 [mus musculus]::similar to ribosomal protein p1 isoform 2	440927		0.095	0.975	0.425	0.045	-0.045	0.365	0.005	0.335	0.29	0.26	0.47	0.34	0.205	-0.005	0.095	0.395	0.125	-0.015	-0.165	-0.875	0.09	0.49	-0.63	0.14	-1.18	-0.24	-0.21	-0.67	0.455	0.275	-0.395	0.075	0.73	1.36	0.99	0.57	-0.86	-0.55	-1.83	-1.01	1.68	1.05	1.78	0.5	-0.09
hSQ035445	MEPCE	methylphosphate capping enzyme	56257		0.12	0.17	-0.03	0.28	-0.255	-0.725	-0.275	-0.325	0.545	0.765	0.715	0.875	-0.38	-0.31	-0.01	-0.81	0.06	0.01	-0.09	0.3	0.59	0.48	0.69	0.42	0.775	0.345	0.375	-0.925	0.36	-0.19	0.46	-0.17	1.17	0.75	0.78	0.19	1.365	1.355	-0.765	0.125	0.17	0.61	-0.11	0.21	0.65
hSQ009150	FAM111B	family with sequence similarity 111, member b	374393		0.24	0.26	0.3	0.26	0.645	0.435	0.575	0.375	-0.315	-0.735	-0.225	-0.385	-1.86	-3.48	-1.86	-2.52	0.715	0.355	1.205	1.565	0.305	0.255	0.605	0.895	0.58	2.72	0.22	0.74	-0.485	-0.145	-0.215	-0.185	-0.63	-0.27	0.04	-0.08	-0.39	-0.47	0.08	-0.78	0.055	-0.205	1.045	-0.105	-0.195
hSQ030849	LRP4	low density lipoprotein receptor-related protein 4	4038		0.22	0.45	0.4	0.19	0.44	0.23	0.34	0.39	-0.225	-0.395	0.235	-0.445	0.24	0.41	0.31	-0.16	0.08	-0.38	0.27	0.27	-0.255	-0.015	-0.235	-0.055	0.54	0.68	0.56	0.92	3.76	-0.2	-0.16	-0.23	-0.085	-0.265	0.045	-0.175	-0.2	-0.23	0.53	-0.41	-0.26	-0.03	0.28	-0.15	0.075
hSQ034696	PLCB1	phospholipase c, beta 1 (phosphoinositide-specific)	23236		0.725	0.105	0.405	0.665	-0.675	-0.525	-0.805	-0.855	0.145	-0.385	0.395	0.285	-0.34	-1.47	-1.48	-0.47	-0.735	0.505	-0.225	0.355	0.71	0.34	0.28	-0.14	-0.455	0.125	0.445	0.065	-0.99	-0.29	-0.31	-0.69	-0.115	-0.135	0.035	0.125	-0.1	-0.79	-0.63	2.94	0.78	0.02	0.47	0.05	0.235
hSQ012459	GRHL1	grainyhead-like 1 (drosophila)	29841		0.5	0.53	1.06	0.47	-0.44	-0.35	-0.26	-0.36	1	-0.27	0.58	0.25	-0.205	-0.995	-0.495	-0.435	0.075	-0.605	-0.065	-0.395	0.175	-0.685	-0.135	-0.725	-0.505	-0.085	0.215	0.135	-1.445	-0.765	-0.495	-0.685	-0.115	-0.085	0.265	0.035	0.115	-0.785	-0.555	-0.595	2.395	-0.185	0.535	-0.725	-0.065
hSQ004236	TRIM29	tripartite motif containing 29	23650		-0.02	0.38	0.09	0.4	0.035	-0.085	-0.035	-0.015	0.015	0.105	0.075	0.375	0.355	0.865	0.775	0.535	0.72	0.7	0.59	0.71	-0.015	0.295	-0.125	-0.385	-0.07	0.15	0	0.06	-0.325	-0.135	-0.095	-0.165	-0.24	-0.3	-0.04	0.03	-0.05	-0.08	0.19	0.03	-0.135	-0.055	0.165	-0.135	-0.045
hSQ027942	CCNE2	cyclin e2	9134		0.33	0.25	0.44	0.28	0.42	0.39	0.33	0.31	0.14	-0.24	0.08	0.07	-3.435	-3.785	-2.235	-2.305	0.095	0.505	0.565	2.015	-1.92	-2.03	-2.36	-1.85	2.5	0.6	0.53	0.6	-0.315	-0.225	2.635	-0.285	-0.225	-0.085	-0.065	0.025	-0.27	-0.36	0.41	-0.51	0.475	-0.365	0.885	3.185	0.36
hSQ032929	VAT1L	vesicle amine transport protein 1 homolog (t. californica)-like	57687		0.495	0.555	0.495	0.545	0.235	0.305	0.305	0.265	-0.275	-0.375	0.315	-0.515	0.38	0.31	0.26	-0.03	0.055	0.215	0.445	0.495	-0.205	-0.135	-0.035	0.135	0.57	0.79	0.82	1.08	-0.195	-0.405	-0.345	-0.245	-0.305	-0.195	-0.045	-0.005	-0.135	0.025	0.295	-0.375	-0.635	-1.235	0.305	-0.585	0.26
hSQ031363	C2ORF69	chromosome 2 open reading frame 69	205327		0.255	-0.105	0.135	0.255	0.205	0.395	0.145	0.175	-0.01	-0.44	0.16	-0.25	-0.115	-0.085	-0.145	0.105	-0.42	-0.24	-0.44	-0.06	-0.31	-0.14	-0.08	-0.28	0.215	0.435	0.315	0.495	-0.355	-0.115	-0.165	-0.245	-0.395	-0.225	0.275	0.335	-0.65	-0.64	0.17	-0.73	-0.155	-0.125	0.335	0.025	-0.35
hSQ000580	FAM3C	family with sequence similarity 3, member c	10447		0.215	0.485	0.365	0.455	0.13	-0.01	-0.14	-0.04	0.2	0.21	0.22	0.32	1.37	0.7	1.53	0.8	0.73	0.41	0.38	0.68	0.83	0.62	0.58	-0.05	0.875	0.945	0.735	1.205	-0.705	-0.565	-0.565	-0.485	-0.505	-0.335	-0.055	0.215	0.035	0.105	1.095	-0.205	0.365	5.095	-0.225	0.725	-0.24
hSQ027240	TCTN2	tectonic family member 2	79867		0.095	0.195	0.245	0.225	0.06	0.04	0.12	-0.02	0.15	0.18	0.24	0.41	0.44	0.67	0.69	0.8	-0.53	-0.54	-0.8	-0.15	0.27	0.12	0.24	-0.58	-0.725	-0.205	-0.415	-0.535	-0.415	-0.385	-0.355	-0.545	0.05	-0.03	0.38	0.1	0	-1.4	-1.27	-1.64	0.18	-0.07	1.85	0.31	0.095
hSQ027930	STAG3L4	stromal antigen 3-like 4	64940		0.06	0.39	0.31	0.18	0.2	0.21	0.03	0.16	-0.195	-0.205	0.015	-0.045	0	0.25	0.04	0.15	0.345	0.425	-0.415	0.575	0.53	0.76	0.67	0.63	0.68	0.79	0.75	3.05	-0.37	-0.13	-0.23	-0.38	-0.3	-0.31	0.06	0.19	-0.46	-0.51	0.02	-0.79	-0.21	-0.06	-0.08	-0.13	-0.08
hSQ000989	PLXNC1	plexin c1	10154		0.125	-0.105	0.405	0.535	-0.16	-0.98	-0.5	-0.32	0.41	-0.14	0.19	0.05	-0.4	-1.35	-0.34	-0.98	-0.135	-0.535	-0.255	-0.305	0.515	-0.025	0.175	-0.495	-0.815	-0.405	0.285	-0.685	-1.61	-0.69	-0.02	-0.35	0.705	0.715	0.835	0.345	0.91	-0.23	-2.39	-0.24	0.555	0.545	0.455	0.635	0.625
hSQ025215	ARHGAP33	rho gtpase activating protein 33	115703		-0.06	-0.12	-0.34	-0.43	0.08	0.27	0.24	0.1	-0.305	-0.025	0.085	0.035	0.14	0.75	0.72	0.52	0.225	-0.125	0.265	0.685	0.31	0.18	0.57	0.6	-0.16	-0.17	0.01	-0.07	0.72	0.24	0.3	-0.16	0.385	-0.145	-0.045	-0.085	-0.09	-0.11	0.06	-0.75	-0.225	-0.425	-0.635	-0.445	0.225
hSQ026773	DUSP1	dual specificity phosphatase 1	1843		0.25	0.83	0.61	0.5	-1.235	-1.195	-0.485	-0.775	0.7	0.6	0.25	1.05	-0.66	-1.09	-0.66	-1.24	-0.52	-0.5	-0.4	-0.21	0.49	0.13	-0.16	-0.79	-0.07	0.35	0.63	-1.19	-1.76	-0.56	0.27	-0.83	0.195	0.665	0.175	-0.355	0.725	0.235	-4.845	-1.055	0.34	1.04	-0.25	-0.06	0.32
hSQ025519	CHI3L1	chitinase 3-like 1 (cartilage glycoprotein-39)	1116		0.33	-0.2	-0.73	-0.29	-0.67	-0.49	-0.45	-0.79	0.93	0.8	0.69	0.85	-0.49	-0.73	-0.02	-0.92	0.075	-0.185	-0.195	0.155	0.18	-1.14	0.46	-0.45	0.1	-0.45	-0.44	-0.2	0.775	0.195	0.455	0.705	0.01	0.11	-0.07	-0.01	-0.235	0.235	0.795	1.335	-0.61	-0.27	-1.2	-0.08	0.08
hSQ043357	SLC30A5	solute carrier family 30 (zinc transporter), member 5	64924		0.25	0.24	0.63	0.37	0.415	-0.005	0.175	0.165	-0.045	-0.615	-0.095	-0.545	-0.365	-1.195	-0.455	-0.675	-0.15	-0.52	-0.03	0.17	0.24	-0.29	0.11	-0.25	-0.16	-0.28	0.2	-0.17	-0.795	-0.185	0.145	-0.255	-0.025	-0.105	0.095	-0.155	-0.075	-0.795	-0.505	-0.455	0.355	0.075	0.565	0.105	0.48
hSQ029028	DQX1	deaq box rna-dependent atpase 1	165545		0.105	0.345	-0.095	-0.255	-0.005	1.715	0.295	-0.065	-0.98	-0.73	-0.51	-0.65	1.055	1.705	1.535	2.035	1.265	0.825	0.375	1.395	-1.595	-1.385	-1.325	-1.435	0.11	2.65	0.38	-0.09	0.55	0.28	0.06	0.12	0.065	-0.145	0.015	-0.105	-0.855	-0.805	-0.565	-1.545	-0.1	-0.6	0.06	2.14	-0.025
hSQ016232	RFX7	regulatory factor x, 7::transcribed locus	64864		0.165	0.075	0.375	0.145	-0.13	-0.11	-0.05	-0.34	0.04	-0.08	0.03	0.3	-0.255	-1.035	-0.585	-0.555	-0.885	-0.685	0.055	-0.305	-0.435	-0.375	0.135	0.425	-0.68	-0.26	-0.11	-0.07	-0.245	-0.085	-0.085	-0.265	0.15	0.1	0.27	0.08	0.195	-0.435	-0.135	-0.115	0.425	-0.495	0.285	-0.495	0.595
hSQ042038	TSC22D3	tsc22 domain family, member 3	1831		-0.125	0.135	0.255	0.155	-0.72	-0.74	-0.64	-0.79	0.535	0.205	0.045	0.025	-0.455	-0.525	-0.255	-0.655	-0.485	-0.255	-0.455	-0.995	0.62	0.29	0.01	-0.29	-0.26	-0.09	-0.25	-0.99	-1.6	-0.58	-0.16	-0.43	0.685	0.615	-4.175	0.115	3.39	2.7	-0.07	2.37	0.345	0.355	-0.235	-0.225	-6.47
hSQ041096	ZNF500	zinc finger protein 500	26048		0.155	0.435	-0.125	0.015	0.09	0.26	0.35	0.42	-0.065	0.155	0.205	0.745	0.59	1.06	0.58	0.69	0.775	0.415	-0.085	0.405	0.39	0.52	0.12	-0.09	-0.025	-0.175	0.375	0.485	0.165	-0.105	0.035	-0.135	-0.345	-0.395	-0.535	-0.395	-0.23	-0.19	0.7	-0.08	-0.16	-0.61	-0.46	-0.74	0.07
hSQ010115	IGF2AS	insulin-like growth factor 2 antisense	51214		-0.255	-0.045	-0.505	-0.855	0.37	0.3	0.21	0.22	-0.17	0.08	0.12	-0.23	0.28	0.6	-0.14	0.33	0.405	-0.045	0.065	-0.255	-0.2	-0.11	-0.25	-0.19	-0.24	-0.43	-0.19	-0.13	0.635	0.005	0.085	0.175	0.165	0.255	0.005	0.235	-0.34	-0.28	-0.23	-0.17	0.33	0.92	-2.47	0.34	0.11
hSQ033295	UCK1	uridine-cytidine kinase 1	83549		-0.06	0.21	0.12	0.37	-0.2	-0.12	-0.31	-0.15	0.105	0.225	0.125	0.585	0.45	0.59	0.47	0.1	0.32	0.43	0.14	0.22	0.145	0.135	0.305	0.335	-0.195	0.075	0.015	0.025	0.085	-0.095	-0.075	-0.115	0.13	0	0.26	0.26	0.295	0.325	0.455	0.215	0	0.27	0.35	0.64	0.28
hSQ009637	SCCPDH	saccharopine dehydrogenase (putative)	51097		0.625	0.425	0.325	0.535	-0.3	0.13	0.07	-0.03	0.31	-0.07	0.45	0.43	-1.42	1.2	-1.6	-1.9	-3.83	-4.31	-3.55	-2.49	-0.975	-1.145	-0.585	-2.535	0.22	0.8	0.76	0.75	-0.145	0.095	-0.185	-0.475	0.12	0.41	0.41	0.33	-0.12	-0.42	-1.02	-0.5	0.345	-0.405	0.085	1.745	-0.07
hSQ016376	OLIG2	oligodendrocyte lineage transcription factor 2	10215		-0.235	-0.235	-0.755	-0.165	0.045	0.165	-0.155	0.035	-0.3	-0.12	-0.33	-0.49	-0.985	-0.575	-0.625	-0.655	-0.88	-0.19	-0.41	-0.01	0.685	0.515	1.295	1.405	-0.06	-0.18	-0.13	-0.1	-0.09	-0.1	0.01	0.12	-0.09	-0.28	-0.15	-0.04	-0.31	-0.29	0.29	0.14	-0.765	-0.095	-0.455	-0.305	-0.265
hSQ033412	DSCR8	down syndrome critical region gene 8	84677		0.05	0.28	-0.03	-0.08	0.185	0.735	0.025	-0.115	-0.22	-0.06	-0.01	-0.09	0.2	0.38	-0.47	4.68	0.635	0.755	0.085	0.465	0.475	1.035	0.735	0.855	0.205	0.355	0.335	0.635	0.155	0.205	0.335	0.005	-0.3	-0.3	0.04	-0.01	-0.53	-0.61	-0.25	-0.7	0.135	0.845	-0.135	0.805	0.095
hSQ027851	RBPJ	recombination signal binding protein for immunoglobulin kappa j region	3516		0.205	-0.115	0.485	0.105	-0.76	-0.76	-0.43	-0.33	0.77	-0.19	0.46	0.11	-0.41	-1.21	-0.4	-0.68	-0.805	-1.355	-0.595	-0.815	0.275	-0.275	0.035	-0.255	-1.08	-0.41	-0.28	-0.56	-1.115	-0.645	-0.595	-0.475	0.655	0.475	0.605	0.315	0.275	-1.005	-2.715	-0.845	0.24	-0.04	0.57	0.14	-0.155
hSQ009761	LAMA5	laminin, alpha 5	3911		0.1	0.55	-0.05	0.13	0.205	0.195	0.275	0.145	0.19	0.2	0.26	0.4	-0.05	0.46	0.21	0.2	0.585	0.745	0.025	0.335	0.015	0.305	-0.055	-0.125	-0.095	-0.195	0.045	0.165	0.465	-0.015	0.235	0.225	0.315	-0.025	0.015	0.035	0.075	0.085	-0.155	-0.355	-0.645	-0.815	-0.625	-0.395	0.22
hSQ036667	MDM2	mdm2 p53 binding protein homolog (mouse)	4193		0.285	0.145	0.215	0.245	-1.11	-0.74	-0.74	-0.64	0.695	0.415	0.805	0.935	-0.935	-0.995	-0.555	-1.205	-0.555	-0.085	0.125	0.145	0.565	0.365	0.595	0.375	-0.365	0.065	-0.225	-0.575	-0.575	-0.105	-0.115	-0.315	0.78	0.79	0.46	0.35	0.735	0.395	-0.775	0.125	2.72	0	2.32	0	0.37
hSQ037559	NFIB	nuclear factor i/b	4781		0.19	0.41	0.2	0.09	0.365	0.275	0.475	0.435	-0.03	0.06	0.36	-0.19	-0.145	0.095	0.115	-0.215	0.07	0.09	0.5	0.55	-0.165	0.115	0.265	-1.365	-0.18	-0.06	0.18	0.25	-0.26	-0.22	-0.2	-0.13	-0.34	-0.13	0.05	0.03	-0.235	-0.235	0.145	-0.035	-0.675	-1.035	-0.245	1.625	0.43
hSQ041550	PTBP1	polypyrimidine tract binding protein 1	5725		-0.135	0.245	-0.185	0.175	-0.135	-0.345	-0.185	-0.055	0.395	0.385	0.165	0.485	0.56	0.68	0.47	0.33	-0.16	-0.16	-0.26	0.08	0.46	0.28	0.16	-0.07	-0.355	-0.115	-0.335	-0.515	0.35	-0.17	-0.23	-0.48	-0.075	-0.165	-0.005	-0.195	0.11	0.36	0.21	0.13	0.215	-0.555	0.005	0.115	0.02
hSQ028641	ROM1	retinal outer segment membrane protein 1	6094		0.15	0.32	0.2	0.09	0.19	0.04	-0.01	0.24	0.085	-0.255	0.125	-0.205	0.46	0.65	0.35	0.41	0.155	0.565	0.275	0.455	-0.075	-0.165	-0.175	-0.075	0.375	0.385	0.525	0.495	-0.045	-0.325	-0.115	-0.125	-0.14	0.01	-0.02	0.16	-0.11	-0.14	0.26	-0.21	-0.37	0.15	0.35	-0.6	-0.125
hSQ039911	MGC11082	transcribed locus::hypothetical loc84777	84777		0.19	0.28	0.27	0.33	-0.12	-0.07	-0.17	-0.07	0.105	0.075	0.205	0.155	-1.22	1.26	-0.89	-1.09	-0.21	0.08	2.7	2.7	0.58	0.72	0.36	0.73	0.12	0.25	0.22	0.38	-0.25	-0.33	-0.27	-0.27	-0.87	-0.88	-0.66	-0.78	-0.215	-0.175	-0.175	-0.295	-0.15	-0.14	-0.32	1.72	-0.13
hSQ009895	NCRNA_U28_5	ucsc_hg16			0.025	0.145	0.235	0.165	-0.11	-0.24	-0.09	-0.07	-0.03	-0.1	-0.12	0.05	0.305	0.305	0.465	0.755	0.36	0.73	0.35	0.36	-0.11	-0.47	-0.07	-0.75	0.26	0.59	0.14	0.27	-0.25	-0.17	-0.16	-0.2	-0.12	-0.17	0.31	0.26	0.07	0.06	0.61	0.26	0.15	-0.39	0.21	-0.76	0.22
hSQ034028	SIRT5	hypothetical protein loc285813::sirtuin 5	23408		-0.22	0.02	-0.15	0.13	-0.135	-0.005	-0.135	-0.015	0.235	0.285	0.335	0.935	0.575	1.085	0.615	0.695	0.61	0.34	0.44	0.22	-0.04	-0.41	0.13	0.04	0.06	0.14	-0.21	-0.04	0.13	-0.1	-0.16	-0.1	-0.085	-0.105	-0.025	-0.025	0.155	0.165	0.575	0.335	-0.335	0.005	-0.265	0.125	0.155
hSQ017730	NDUFA4L2	nadh dehydrogenase (ubiquinone) 1 alpha subcomplex, 4-like 2	56901		0.18	0.4	0.13	0.19	0.135	0.255	0.905	0.015	-0.11	-0.03	0.13	0.23	0.46	0.59	0.72	0.34	0.645	0.145	0.145	0.435	-1	-1.12	-0.96	-1.44	-0.215	0.215	-0.045	0.005	0.38	-0.11	-0.02	-0.22	-0.165	-0.325	-0.085	-0.155	-0.28	-0.24	0.2	-0.11	-0.14	-0.23	-0.48	0.06	-0.12
hSQ038735	KIF11	kinesin family member 11	3832		0.175	0.515	0.345	0.445	0.215	-0.125	0.125	0.035	0.48	0.05	0.36	1	-0.195	-1.105	-0.165	-0.145	0.065	0.145	0.125	0.135	0.84	0.18	0.53	0.6	0.345	0.765	0.625	0.975	0.105	-0.305	-0.395	-0.505	-0.14	-0.01	0.05	0.25	0.02	0.03	0.2	0.02	0.63	0.09	1.18	0.34	0.08
hSQ011116	AHSA2	aha1, activator of heat shock 90kda protein atpase homolog 2 (yeast)	130872		0.065	0.045	0.095	0.245	-0.15	-0.02	0.07	0.13	0.14	0.07	0.35	0.27	0.14	0.15	-0.04	0.27	-2.11	-2.51	-2.6	-1.96	0.5	0.27	0.43	0.04	-0.04	0.3	0.2	0.32	-0.01	0.02	0.18	-0.25	-0.395	-0.425	-0.025	-0.035	-0.495	-0.505	-0.335	-0.835	-0.12	-0.54	-0.01	-0.81	0.14
hSQ001448	CPK	activating transcription factor 3	467		0.23	0.16	0.27	0.44	-0.165	-0.025	-0.035	0.065	0.06	-0.06	-0.19	0.14	0.355	0.345	-0.185	0.255	0.455	0.275	0.125	0.625	0.43	0.11	0.32	-0.13	-0.32	0.01	0.09	0.04	-0.305	-0.135	0.125	-0.135	0.06	0.03	0.15	-0.01	0.2	-0.07	-0.22	-0.37	0.45	-0.47	0.35	0.46	0.24
hSQ008814	VAV2	vav 2 guanine nucleotide exchange factor	7410		-0.055	-0.015	-0.105	-0.285	-0.46	-0.13	-0.26	-0.47	0.39	0.27	0.4	0.25	0.865	-0.065	0.615	0.695	0.43	0.36	0.01	0.2	0.475	-0.085	0.365	0.095	0.69	0.67	0.9	1.26	-0.26	-0.14	-0.24	-0.15	-0.23	-0.09	0.15	0.12	-0.2	-0.36	0.39	-0.51	-0.21	-0.09	-0.11	-0.66	-0.34
hSQ025166	AQP10	aquaporin 10	89872		-0.015	0.015	-0.185	-0.175	0.29	0.29	0.09	0.17	-0.12	0.16	0.12	0.27	0	0.43	-0.12	0.03	-0.23	-0.01	0.25	0.34	0.275	0.435	0.295	0.475	-0.455	-0.135	-0.355	-0.285	0.755	0.175	0.015	-0.145	0.31	-0.14	0.16	-0.02	-0.24	0.03	0.61	-0.34	0.25	-0.12	0.71	-0.25	0.2
hSQ006477	ERC1	transcribed locus::elks/rab6-interacting/cast family member 1	23085		0.235	-0.065	0.115	0.045	-0.05	0.47	0.18	0	-0.305	-0.365	-0.185	-0.435	-0.07	0.5	0.38	0.44	-1.315	0.195	-0.065	0.305	-0.8	-0.32	0.16	0.33	0.075	-0.155	-0.065	0.025	0.25	0.03	0.04	-0.12	0.315	-0.185	0.065	0.045	-0.035	0.115	-0.035	-0.635	-0.535	-0.465	-0.515	-0.475	0.165
hSQ017973	ZNF837	zinc finger protein 837	116412		-0.255	-0.145	0.065	-0.445	0.335	0.385	0.345	0.365	-0.355	-0.255	-0.175	-0.585	0.44	0.7	0.84	0.48	0.285	0.635	0.395	0.615	-0.05	0.12	-0.19	0.2	0.175	0.155	0.255	0.235	0.385	0.035	0.125	-0.125	0.115	0.025	0.055	0.085	-0.41	-0.34	-0.24	-0.78	-0.31	0.29	-0.18	-0.57	-0.13
hSQ028155	PROCR	protein c receptor, endothelial	10544		-0.275	0.025	-0.015	-0.045	0.04	0.12	-0.2	0.04	0.025	-0.065	0.105	-0.045	0.005	0.725	0.365	0.295	0.185	0.315	0.095	0.365	-0.475	0.245	-0.035	0.265	-0.065	-0.195	-0.025	-0.085	0.275	-0.035	-0.035	0.095	-0.315	-0.105	-0.295	-0.055	-0.08	-0.01	0.43	0.38	-0.335	-0.075	0.005	0.005	-0.37
hSQ038079	CDCP1	cub domain containing protein 1	64866		-0.12	-0.15	0.01	-0.03	0.14	0.03	-0.22	0	-0.13	-0.22	0.46	-0.27	0.365	0.525	0.345	0.345	0.13	0.16	0.12	-0.08	-0.39	-0.12	-0.19	-0.28	0.145	0.055	0.175	0.205	0.42	-0.21	-0.21	-0.14	-0.265	-0.015	-0.065	0.095	-0.115	-0.025	0.285	-0.195	-0.34	-0.28	-0.64	-0.64	0.02
hSQ010469	ITFG3	integrin alpha fg-gap repeat containing 3	83986		-0.195	0.295	-0.125	-0.055	0.085	0.085	-0.005	0.155	-0.06	-0.06	-0.04	0.01	-0.035	0.225	0.325	0.055	-0.3	-0.21	-0.07	0.19	-0.29	0.15	-0.13	0.06	-0.315	-0.395	-0.195	-0.215	-0.085	-0.275	-0.245	-0.165	0.305	0.555	0.515	0.365	-0.19	-0.13	-0.71	-0.44	0.455	0.325	0.805	0.245	0.035
hSQ012791	STAG3	stromal antigen 3	10734		-0.08	0.02	0.05	-0.1	-0.09	0.1	-0.04	-0.04	-0.03	0.13	0.13	-0.1	-0.23	0.48	-0.04	-0.46	-0.18	-0.3	0.03	0.16	-0.09	-0.12	0.21	0.27	0	0.12	-0.09	-0.18	0.12	-0.17	-0.01	-0.16	0.07	0	0.08	-0.02	0.125	0.045	-0.125	-0.425	-0.115	-1.325	-1.325	-1.325	0.585
hSQ013196	PDK4	pyruvate dehydrogenase kinase, isozyme 4	5166		2.81	0.08	2.51	0.23	0.055	-0.375	-0.675	-1.915	2.015	-0.505	1.015	-1.175	0.605	-1.035	0.615	-0.305	2.005	0.015	1.595	-0.895	1.77	-1.96	0.09	-1.76	-0.43	-1.61	1.07	-1.84	-2.19	-1.32	-0.61	-1.47	1.08	-0.21	0.12	-1.45	1.62	-2.1	-3.45	-1.73	1.695	-1.005	0.375	-2.025	1.17
hSQ012573	TMEM165	transmembrane protein 165	55858		0.35	-0.69	0.48	0.28	0.42	-0.8	0.21	0.24	0.3	-0.8	0.19	0.08	-0.095	-1.415	-0.075	-0.325	-0.195	-1.015	0.175	0.065	0.425	-0.535	0.065	-0.015	-0.535	-0.245	0.115	-0.125	-1.4	-0.83	-0.07	-0.42	0.255	-0.285	0.525	0.315	0.215	-0.665	-1.805	-0.395	0.305	-0.265	0.385	0.715	0.43
hSQ044150	MMP1	matrix metallopeptidase 1 (interstitial collagenase)	4312		0.03	0.46	0.23	-0.51	-0.385	-0.045	0.025	-0.075	0.02	0.42	-0.02	-0.83	-1.01	-0.79	0.07	-0.08	-6.38	-6.65	-6.68	-4.69	0.66	-1.28	0.14	-0.09	-0.07	0.42	0.27	0.32	-0.245	-0.005	-0.075	-0.265	-0.415	0.275	-0.015	-0.305	-0.335	-0.805	-1.355	-0.895	-0.5	-0.01	-0.15	-1.51	-0.645
hSQ021451	DR1	down-regulator of transcription 1, tbp-binding (negative cofactor 2)	1810		0.47	-0.02	0.65	0.24	-0.27	1.42	-0.67	-0.54	0.11	-0.81	0.29	-0.06	-0.415	-2.525	-0.735	-0.835	-0.59	-0.99	-0.93	-1.3	-0.455	-1.015	-0.555	-1.035	-1.845	-0.665	-0.545	-0.915	-2.505	-1.045	-0.585	-0.795	0.18	0.75	1.02	0.54	-0.695	-2.305	-3.025	-2.035	0.675	-0.375	0.655	-0.285	-0.095
hSQ009622	NTN4	netrin 4	59277		-0.015	-0.225	0.345	-0.175	0.28	0.26	0.28	0.52	0.005	-0.785	-0.065	-0.385	-0.325	-1.615	-0.955	-0.885	0	0	0	-6.7	-3.215	-3.965	-2.505	-3.005	-0.855	-0.145	-0.025	0.215	-0.39	-0.32	0.08	-0.38	-0.315	-0.235	-0.095	0.215	-0.665	-1.475	-1.285	-0.895	-0.14	5.42	-0.03	-0.48	-2.75
hSQ003801	KIAA1033	kiaa1033	23325		1.34	0.34	1.17	0.79	-0.485	-0.565	-0.115	-0.105	1.52	-0.35	1.74	1.54	0.305	-1.945	0.425	0.355	-0.18	-0.86	-0.26	-0.75	0.64	-1.02	0.13	0.3	-0.62	0.03	0.47	0.4	-1.08	-0.85	-0.5	-0.49	0.24	0.33	0.76	0.45	0.045	-0.905	-0.825	-0.615	0.445	-0.485	0.965	-0.035	-0.105
hSQ023495	SLC39A6	transcribed locus::solute carrier family 39 (zinc transporter), member 6	25800		0.105	-0.245	0.375	0.415	-0.095	-0.785	-0.305	-0.285	0.1	-0.47	0.32	-0.14	-0.285	-1.435	-0.415	-0.755	-0.575	-0.745	-0.495	-1.165	0.05	-0.85	-0.41	-0.55	-1.62	-1.15	-0.61	-0.94	-2.505	-0.705	-0.535	-0.875	0.115	0.245	0.425	0.165	0.07	-1.09	-2.41	-1.03	0.53	-0.09	0.72	-0.21	0.02
hSQ038841	PCMTD2	protein-l-isoaspartate (d-aspartate) o-methyltransferase domain containing 2	55251		0.54	0.17	0.91	0.13	0.345	0.105	0.365	0.275	0.455	-0.935	0.105	-0.285	0.26	-1.86	0.11	-0.2	-0.165	-1.035	-0.195	-0.875	0.105	-0.855	-0.495	-0.555	-1.635	-0.735	-0.195	-0.775	-3.875	-0.785	-0.355	-0.655	0.5	0.92	1.09	0.82	-0.08	-1.73	-4.07	-1.26	0.28	0.17	0.69	0	-0.085
hSQ024781	SLC25A20	solute carrier family 25 (carnitine/acylcarnitine translocase), member 20	788		-0.015	0.075	0.415	0.215	0.315	-0.265	-0.135	-0.165	0.055	-0.225	0.235	-0.485	0.195	0.225	0.305	-0.065	0.335	-0.065	0.145	0.185	0.425	-0.715	-0.075	-0.505	0.16	-0.26	-0.13	-0.1	-0.205	-0.195	-0.245	-0.065	0.315	0.195	0.445	0.355	0.185	-0.365	-0.345	-0.585	0.635	-3.785	-3.785	1.155	0.055
hSQ014216	SEC23A	sec23 homolog a (s. cerevisiae)	10484		0.535	0.235	0.735	0.525	-0.105	2.195	-0.055	-0.035	0.645	-0.235	0.635	0.575	-0.095	-1.665	-0.305	-0.415	-0.305	-0.845	-0.355	-1.565	-1.075	-1.755	-1.505	-1.745	-1.265	-0.375	0.115	-0.305	-2.23	-0.66	-0.42	-0.69	-1.5	-1.28	-1.01	-1.26	0.15	-1.31	-3.2	-1.14	0.405	0.215	0.515	-0.235	0.125
hSQ007285	CCNC	cyclin c	892		1	0.33	1.3	1	-0.375	-1.005	-0.345	-0.215	0.595	-1.025	0.075	-0.155	0.045	-2.885	-0.055	-0.275	-0.31	-1.35	-0.42	-0.19	0.58	-0.94	-0.32	-0.27	0.455	-0.375	0.205	0.315	-1.515	-0.365	-0.135	-0.475	0.1	-0.07	0.73	0.31	-0.245	-0.975	-1.075	-1.195	0.845	0.165	0.845	0.225	-0.04
hSQ005221	KIAA1715	kiaa1715	80856		0.76	0.73	1.36	0.64	-1.165	-0.305	-0.495	-0.205	0.87	-0.37	0.43	0.21	-0.61	-1.27	-0.17	-0.46	-0.4	-0.56	-0.18	-0.6	0.125	-0.725	-0.305	-0.545	-1.355	-0.645	-0.565	-0.625	-1.715	-0.865	-1.045	-1.165	0.58	0.41	0.57	0.47	-0.03	-1.25	-1.99	-1.24	0.455	0.015	0.545	-0.235	-0.08
hSQ006378	GLCCI1	glucocorticoid induced transcript 1	113263		0.3	0	0.64	0.2	-0.04	-0.57	0.04	0.13	0.67	-0.54	0.36	0.21	-0.33	-1.64	-0.62	-0.58	-0.405	-0.855	0.315	-1.145	0.295	-0.595	0.355	-0.085	-0.88	-0.13	-0.32	-0.44	-1.7	-0.47	-0.28	-0.48	-0.035	-0.085	0.355	0.125	0.15	-1.27	-1.46	0.02	0.17	-0.22	0.31	-0.14	0.12
hSQ034811	NFYB	nuclear transcription factor y, beta	4801		0.515	0.425	0.685	0.185	-0.295	-0.105	-0.495	-0.355	0.605	-0.495	0.215	0.225	-0.03	-2.4	-0.13	-0.28	0.005	0.095	-0.285	-0.975	0.315	-0.315	-0.295	-0.445	-1.085	-0.525	-0.385	-0.465	-1.71	-0.56	-0.39	-0.39	0.395	0.865	0.975	0.585	0	-1.1	-1.78	-0.26	1.25	0.15	1.79	0.3	0.37
hSQ035319	TTC32	tetratricopeptide repeat domain 32	130502		0.27	0.1	0.85	-0.11	0.745	-0.115	0.435	0.455	0.045	-0.865	0.145	-0.315	0.62	-1.74	0.09	0.15	-0.3	-0.92	-0.24	-1.41	0.2	-0.64	-0.55	-0.21	-1.3	-1.15	-0.56	-0.68	-1.77	-0.37	-0.1	-0.24	0.015	0.825	0.715	0.655	-0.4	-1.13	-1.78	-1.01	1.05	0.3	1.14	0.21	-0.025
hSQ009179	IPMK	inositol polyphosphate multikinase	253430		0.63	0.26	0.59	0.3	-0.685	-0.475	-0.515	-0.375	0.51	-0.19	0.36	0.2	-0.51	-2.63	-0.81	-0.69	-0.01	-0.1	0.13	0.28	0.225	-0.495	0.155	-1.045	-0.625	-0.335	-0.215	-0.475	-0.56	-0.49	-0.13	-0.49	0.06	0.21	0.2	0.16	-0.375	-1.075	-0.785	-1.215	0.165	-0.215	-0.635	-0.695	-0.08
hSQ035934	OXR1	oxidation resistance 1	55074		0.715	0.605	1.275	0.465	-0.435	-0.625	-0.565	-0.515	0.895	-0.725	0.505	0.185	-0.15	-2.08	-0.39	-0.7	0.01	-0.94	-0.22	-1.27	0.11	-0.8	-0.78	-0.99	-1.94	-0.8	-0.07	-0.94	-3.505	-1.285	-0.825	-1.315	0.39	0.99	1.26	0.67	0.37	-1.42	0.92	-0.7	0.525	0.315	0.405	-0.425	0.04
hSQ036677	CCNG1	cyclin g1	900		0.305	0.225	0.685	0.225	-0.375	-0.315	-0.095	0.205	0.58	-0.55	0.21	-0.11	0.195	-0.995	0.045	-0.005	-0.01	-0.53	-0.15	-0.5	0.05	-0.33	-0.53	-0.39	-1.445	-0.125	0.105	-0.155	-3.705	-0.445	-0.295	-0.715	0.505	1.245	1.675	1.075	-0.085	-1.695	-4.665	-1.045	0.5	0.41	0.54	0.27	-0.17
hSQ044292	ZNF367	zinc finger protein 367	195828		0.31	-0.11	0.44	0.42	-0.395	-0.165	-0.235	-0.065	0.17	-0.83	-0.14	-0.32	-0.515	-1.835	-0.695	-0.695	-0.4	-0.51	-0.44	-0.77	0.16	-0.61	-0.06	0.13	-0.26	0.06	0.16	0.27	-0.665	-0.025	-0.085	-0.275	-0.06	0.1	0.16	0.23	-0.175	-1.105	-1.145	-0.945	0.32	0	0.77	-0.02	0.105
hSQ015488	CHMP2B	chromatin modifying protein 2b	25978		0.34	-0.07	0.1	0.63	-0.26	-0.3	-0.18	-0.07	0.265	-0.865	-0.095	-0.345	0.78	-2.21	0.12	0.5	-0.495	-0.955	-0.635	-0.995	-0.025	-0.675	-0.345	-0.615	0.365	0.515	0.655	0.885	-1.92	0.05	-0.24	-0.56	-0.59	-0.13	0.12	0.19	0.055	-0.915	-1.185	-1.255	-0.065	0.075	0.155	-0.465	-0.21
hSQ024845	FAM122B	family with sequence similarity 122b	159090		0.425	0.205	0.845	-0.035	-0.025	-0.245	0.115	0.315	0.61	-0.64	0.22	-0.07	-0.105	-1.655	-0.355	-0.325	-0.425	-0.885	-0.295	-1.965	0.04	-0.77	-0.44	-0.46	-1.9	-0.1	-0.52	-0.31	-3.845	-0.845	-0.605	-1.025	0.03	0.12	0.52	0.27	0.045	-1.595	-3.765	-1.135	0.345	0.055	0.515	-0.505	0.135
hSQ045198	ENPP4	ectonucleotide pyrophosphatase/phosphodiesterase 4 (putative)	22875		0.9	0.04	1.05	0.71	0.445	-0.105	0.525	0.405	0.21	-0.81	-0.12	-0.17	0.595	-2.525	-0.195	-0.705	-0.105	-0.565	0.155	0.075	0.46	-1.15	0.27	0.18	-0.3	-0.38	-0.01	0.35	-0.41	-0.08	-0.24	-0.04	-0.18	-0.37	0.3	0.37	-0.76	-1.36	-0.62	-0.75	0.815	-1.105	1.245	0.575	0.575
hSQ028366	USP1	ubiquitin specific peptidase 1	7398		0.685	0.265	0.795	0.255	-0.705	-0.625	-0.805	-0.705	0.625	2.385	0.585	0.095	-0.235	-2.085	-0.215	-0.535	-0.6	-0.78	-0.66	-1.49	0.04	-0.4	-0.5	-0.58	-1.405	-0.335	0.105	-0.625	-2.415	-0.705	-0.545	-0.805	0.275	1.035	0.705	0.285	-0.14	3.96	-3	-1.55	0.555	0.145	0.935	-0.225	-0.095
hSQ023425	MPZL2	myelin protein zero-like 2	10205		-0.15	-0.09	-0.07	0.12	-0.215	-0.175	-0.385	-0.225	0.235	0.355	0.335	0.455	0.22	0.31	0.01	0.32	0.04	0.07	-0.19	-0.31	-0.175	0.145	-1.835	0.165	-0.155	-0.035	-0.055	-0.235	-0.21	-0.41	-0.09	0.03	-0.05	0.05	-0.11	-0.06	0.09	0.05	0.48	0.53	0.25	0.55	0.14	0.22	-0.92
hSQ039942	CMTM8	cklf-like marvel transmembrane domain containing 8	152189		-0.23	-0.04	0.22	0.15	0.05	-0.42	0.08	-0.21	-0.03	-0.38	-0.42	-0.67	-0.14	-1.22	-0.06	-1.23	-3.3	-4.25	-3.33	-4.36	-1.125	-1.515	-1.195	-1.175	0.19	0.61	0.61	1.97	-1.615	-0.595	-0.505	-0.705	0.04	0.22	0.59	0.28	0.325	-0.595	1.535	-1.045	-0.525	0.055	0.135	-1.375	-0.245
hSQ028888	PRNP	prion protein	5621		0.17	0.03	0.53	0.02	-0.155	-0.705	-0.405	-0.215	0.56	-0.67	0.11	0.07	-0.045	-1.225	-0.365	-0.325	-0.37	-0.92	-0.42	-1.8	-0.01	-0.74	-0.64	-0.6	-1.435	-0.535	-0.185	-0.475	-2.72	-0.95	-0.63	-1.07	0.335	0.585	0.895	0.575	-0.015	-1.325	-3.335	-0.795	0.755	0.075	0.745	-0.015	-0.14
hSQ025416	BMI1	bmi1 polycomb ring finger oncogene	648		0.31	0.08	0.71	0.3	-0.45	-0.61	-0.23	-0.13	0.72	-0.42	0.25	-0.04	-0.075	-1.465	-0.415	-0.415	-0.26	-0.87	-0.46	-0.72	-0.165	-1.055	-0.595	-0.895	-1.59	-1.06	-0.78	-0.76	-3.195	-0.835	-0.605	-0.915	0.635	0.715	1.225	0.925	-0.1	-1.76	-2.81	-1.31	0.345	0.155	0.455	-0.285	-0.17
hSQ042473	ZMAT1	zinc finger, matrin-type 1	84460		0.765	0.465	1.175	0.415	-0.245	-0.055	0.055	0.425	0.885	-0.145	0.585	0.325	0.115	-1.455	0.115	-0.075	0.06	-0.62	0.12	-0.38	-0.02	-0.87	-0.73	-0.4	-2.28	-0.78	-0.49	-0.39	-4.705	-1.035	-1.105	-0.805	0.385	0.755	1.125	0.825	0.18	-1.2	-1.9	-1.04	0.285	0.415	0.815	0.015	0.08
hSQ026329	ZFP36L2	zinc finger protein 36, c3h type-like 2	678		0.21	-0.2	0.43	0.42	-0.3	-1.06	-0.52	-0.76	0.485	-0.565	0.215	-0.125	-0.47	-1.72	-0.57	-1.11	-0.325	-0.615	-0.475	-0.345	0.34	-0.66	0.11	-0.53	-1.085	-0.855	-0.315	-1.345	-3.045	-1.025	-0.055	-0.675	-0.41	-0.44	-0.45	-0.67	0.26	-1.42	-4.62	-0.59	0.37	0.2	0.25	0.23	0.315
hSQ032816	HDAC9	histone deacetylase 9	9734		0.205	0.345	0.625	0.115	-0.295	-0.095	0.155	-0.375	0.49	-0.27	0.18	-0.27	-0.2	-1.4	-0.23	-0.79	0.005	-0.175	-0.055	-0.735	0.295	-0.345	-0.345	-0.685	-1.63	-0.86	-0.48	-1.01	-2.375	-0.875	-0.915	-1.135	0.61	0.93	1.37	0.96	-0.155	-1.665	-2.405	-1.285	0.06	0.38	0.26	-0.21	-0.66
hSQ018623	ZBTB10	zinc finger and btb domain containing 10	65986		0.725	0.755	1.025	0.735	-0.76	-0.51	-0.43	-0.48	0.78	0.03	0.8	0.71	0.05	-2.01	-0.05	-0.15	-0.13	-0.46	-0.03	-0.08	0.21	-0.59	-0.26	-0.49	-1.085	-0.405	-0.445	-0.605	-1.04	-0.62	-0.76	-0.69	0.39	0.55	0.88	0.46	-0.32	-1.27	-1.1	-1.12	-0.02	-0.08	0.22	-0.56	-0.245
hSQ044517	HHEX	hematopoietically expressed homeobox	3087		0.19	0	0.55	0.06	-0.515	-0.575	-0.525	-0.735	0.76	-0.23	0.42	-0.04	0.2	-0.89	-0.09	-0.26	0.005	-0.715	-0.145	-1.535	0.185	-0.505	-0.225	-0.395	-1.24	-0.55	-0.32	-0.89	-2.46	-0.44	-0.42	-0.92	0.505	0.195	0.625	0.165	0.24	-1.02	-3.47	-1.08	0.17	0.1	0.18	-0.19	-0.555
hSQ023771	LRP11	low density lipoprotein receptor-related protein 11	84918		0.545	0.095	0.785	0.435	-0.26	-0.32	0.15	-0.02	0.405	-0.435	0.305	-0.295	0.01	-1.54	-0.14	-0.27	-0.205	-0.475	-0.145	-0.685	-0.075	-0.705	-0.005	-0.225	-0.33	-0.16	-0.14	3.32	-1.595	-0.445	-0.205	-0.405	0.06	0.03	0.33	0.18	-0.3	-1.47	-2.53	-1.28	0.52	-0.13	0.7	0.26	0.065
hSQ028812	STK17B	serine/threonine kinase 17b	9262		0.52	0.55	0.72	0.34	-0.55	-0.73	-0.7	-0.34	0.11	-0.47	0.07	-0.09	-0.81	-1.79	-0.82	-0.83	-0.445	-0.875	-0.215	-1.265	-0.16	-0.26	-0.26	-0.61	-0.825	0.225	0.285	-0.455	-2.085	-0.365	-0.095	-0.635	0.9	1.44	1.19	1.03	0.405	-0.435	-2.675	-0.515	0.33	0.44	0.46	0.14	0.43
hSQ045029	DMD	dystrophin	1756		0.165	0.775	0.765	0.125	-0.735	-0.285	-0.165	-0.365	0.525	-0.585	-0.025	-0.635	-0.075	-1.315	0.065	-0.485	-0.325	-1.055	-0.635	-0.875	0.27	-0.59	-0.22	-0.86	-0.645	0.035	0.115	0.095	-2.755	-0.655	-0.445	-1.305	-0.075	0.285	0.845	0.785	-0.04	-1.36	-1.9	-1.27	-0.17	0.56	0.02	-1.37	-0.76
hSQ038292	LDB2	lim domain binding 2::transcribed locus	9079		0.215	0.175	0.615	0.075	-0.28	-0.58	-0.28	-0.47	0.37	-0.43	-0.08	-0.2	-0.05	-0.78	-0.34	-0.36	-0.16	-0.6	0.15	-0.4	0.26	-0.45	0	-0.46	-0.93	-0.73	-0.48	-0.99	-2.25	-0.83	-0.35	-0.88	0.975	0.615	1.075	0.745	0.74	-0.91	-3.43	-0.6	0	0	0	0	0
hSQ045207	RNF138	ring finger protein 138	51444		0.415	-0.285	0.535	0.305	-0.215	-0.135	-0.235	-0.205	0.12	-0.74	-0.02	-0.15	0.43	3.15	-1.14	-0.11	4.085	-0.105	0.355	1.005	-1.935	-2.595	-2.075	-2.685	-0.07	0.26	0.26	0.98	-1.275	-0.795	-0.555	-0.695	-0.24	-0.03	0.15	0.1	-0.365	-1.105	-0.415	-0.925	0.26	-0.52	-0.11	-0.85	-0.22
hSQ010959	PDP1	pyruvate dehyrogenase phosphatase catalytic subunit 1	54704		0.51	0.16	0.84	0.35	-0.685	-0.385	-0.205	0.205	0.655	-0.255	0.405	-0.075	-0.005	-1.795	-0.365	-0.405	-0.24	-0.5	-0.32	-1.36	0.215	-0.505	-0.305	-0.465	-0.765	-0.155	-0.055	-0.205	-2.25	-0.67	-0.42	-0.67	0.375	0.925	1.125	0.795	-0.12	-1.78	-2.61	-1.43	0.415	0.125	0.745	-0.055	-0.005
hSQ033738	SREK1	splicing regulatory glutamine/lysine-rich protein 1	140890		0.66	0.56	0.91	0.53	-0.555	-0.585	-0.455	-0.335	1.115	-0.275	0.745	0.555	-0.34	-1.92	-0.35	-0.66	-0.535	-0.615	-0.625	-0.695	0.245	-0.645	-0.295	-0.475	-1.88	-0.37	-0.51	-0.92	-3.345	-1.095	-0.845	-0.995	0.43	0.67	1.17	0.56	0.235	-1.115	-3.005	-0.415	0.625	0.195	0.805	0.065	0.01
hSQ007288	KLF9	kruppel-like factor 9	687		0.12	-0.07	0.52	0.17	-1.07	-0.76	-0.6	-0.77	0.425	-0.585	0.235	-0.195	0.16	-1.39	0.01	-0.03	-0.885	-1.015	-0.875	-1.695	0.665	0.075	0.445	0.325	-0.5	-0.28	-0.04	-0.03	-2.69	-0.69	-0.67	-0.5	-0.29	0.38	0.5	0.57	-0.28	-1.34	0.97	-1.2	0.21	0.32	0.39	-0.09	-0.16
hSQ006956	NR3C1	nuclear receptor subfamily 3, group c, member 1 (glucocorticoid receptor)	2908		0.36	0.17	0.47	0.22	-0.035	-0.175	0.095	0.235	-0.09	-0.76	-0.24	-0.48	-0.2	-1.02	-0.34	-0.34	-0.52	-0.49	0.31	-0.22	0.055	-0.405	0.185	-0.315	-0.52	0.2	0	-0.03	-1.06	-0.48	-0.21	-0.51	0.22	0.38	0.67	0.38	0.1	-0.83	-1	-0.56	0.17	-0.01	0.11	0.05	0.195
hSQ029619	TMEM66	transmembrane protein 66	51669		0.04	-0.18	0.46	0.37	-0.1	-0.86	-0.2	-0.28	0.115	-0.565	0.005	-0.525	-0.255	-1.085	-0.245	-0.635	-0.145	-0.725	-0.175	-0.495	0.06	-0.59	-0.17	-0.61	-0.74	-0.48	0.04	-0.39	-2.31	-0.62	-0.12	-0.59	1.045	0.905	1.225	0.995	0.665	-0.415	-2.575	-0.195	0.365	0.285	0.395	0.375	0.58
hSQ045530	NCRNA_ACA4_14	ucsc_hg16	0		0.56	0.2	0.86	0.75	0.375	-0.655	0.365	0.385	0.55	-0.22	0.41	0.48	0.165	-1.305	-0.275	-0.155	-0.15	-1.33	0.33	0.53	0.465	-0.095	0.085	0.105	-0.475	0.065	0.175	0.205	-0.56	-0.52	-0.21	-0.61	0.37	0.23	0.47	0.21	0.4	-0.18	0.09	0.5	0.305	0.035	0.445	-0.055	0.81
hSQ033462	HSPH1	heat shock 105kda/110kda protein 1	10808		0.085	-0.365	-0.105	0.015	-0.45	-0.87	-0.65	-0.28	0.41	-1.05	-0.38	-0.15	-0.37	-1.61	-0.87	-0.57	-0.785	-0.595	-0.835	-2.285	-0.44	-1.11	-0.47	-0.87	-1.645	-0.975	-1.025	-0.685	-2.8	-0.58	0	-0.18	0.745	0.315	0.945	1.015	0.255	-0.695	-4.405	0.035	0.475	-0.325	0.825	-0.205	0.205
hSQ021275	CXCR7	chemokine (c-x-c motif) receptor 7	57007		0.325	0.715	0.875	0.305	-1.015	-0.205	-0.055	-0.275	0.67	0.21	0.3	0.43	-0.085	-0.785	-0.645	-0.275	-0.77	-0.46	-0.13	-0.09	0.165	-0.485	-0.085	-0.555	-0.22	-0.06	0.11	0.28	-1.775	-1.005	-0.675	-1.105	0.205	-0.015	0.305	0.005	-0.135	-1.115	-1.565	-1.125	-0.105	-0.475	-0.985	-0.695	-0.4
hSQ036515	AZIN1	antizyme inhibitor 1	51582		0.32	-0.21	0.49	0.02	0.15	-0.5	-0.14	-0.25	0.18	-0.81	-0.29	-0.68	-0.165	-1.505	-0.505	-0.565	-0.17	-0.41	-0.28	-1.29	0.105	-0.595	-0.315	-0.615	-1.175	-0.405	0.185	-0.225	-2.95	-0.87	-0.34	-0.66	0.53	0.66	0.82	0.62	0.165	-1.045	-4.065	-0.935	0.61	0.11	0.61	0.29	-0.075
hSQ014201	IKZF5	ikaros family zinc finger 5 (pegasus)	64376		0.7	0.52	1.01	0.73	-0.25	-1.09	-0.32	-0.31	0.595	-0.415	0.335	0.125	-0.425	-1.565	-0.455	-0.925	-0.52	-0.81	-0.8	-0.72	0.06	-0.74	-0.14	-0.8	-1.29	-0.72	-0.28	-0.57	-1.735	-0.815	-0.485	-0.635	0.34	0.29	0.57	0.35	0.345	-1.075	-1.975	-0.495	0.34	0.11	0.15	-0.2	-0.155
hSQ017440	RAD50	rad50 homolog (s. cerevisiae)	10111		0.08	-0.32	0.18	-0.16	-0.145	-0.295	-0.115	-0.235	0.605	-0.415	0.165	-0.025	0.085	-1.085	-0.005	-0.255	-0.34	-0.22	-0.37	-0.95	0.365	-0.375	0.195	0.135	-0.75	-0.15	-0.12	-0.13	-1.335	-0.635	-0.315	1.915	0.055	0.195	0.595	0.425	0.435	-0.185	-0.955	0.275	0.97	-0.34	1.17	0.31	0.36
hSQ018984	KIAA1430	kiaa1430	57587		0.215	0.265	0.785	0.305	-0.155	-0.325	-0.055	-0.175	0.41	-0.37	0.13	-0.22	-0.135	-1.425	-0.275	-0.525	-0.34	-0.59	-0.05	-1.2	0.14	-0.42	-0.2	-0.32	-1.165	-0.485	-0.375	-0.345	-2.54	-0.66	-0.43	-0.78	0.415	0.885	1.275	0.885	-0.025	-1.615	-2.575	-1.105	0.2	0.14	0.65	-0.1	-0.145
hSQ019654	RPL23AP32	spectrin, beta, non-erythrocytic 1::ribosomal protein l23a pseudogene 32	56969		-0.005	-0.245	0.375	-0.075	0.05	0.54	0.52	0.28	-0.09	0.43	0.11	0.27	0	0	0	0	0	0	0	-2.65	-3.29	0	-2.4	-3.08	-0.29	0	0.06	-0.08	-0.99	-0.59	-0.36	-0.78	-0.54	-0.99	-0.32	-0.22	-0.05	-0.49	-0.12	-0.01	-1.725	0.405	-2.265	0.405	-0.565
hSQ008052	STXBP6	syntaxin binding protein 6 (amisyn)	29091		0.655	0.115	0.625	-0.015	0.225	-0.035	0.405	0.225	0.06	-0.57	0.05	0.03	-0.025	-1.745	-0.685	-0.445	-2.28	0	-2.32	-1.24	-1.04	-3.26	-1.41	-1.65	-0.19	0.26	0.16	0.25	-0.715	-0.185	-0.175	-0.515	-0.38	-0.32	-0.23	-0.25	0.04	-1.08	-1.59	-0.81	0.515	-0.005	0.535	-0.005	0.29
hSQ003991	SLC4A7	solute carrier family 4, sodium bicarbonate cotransporter, member 7	9497		0.77	0.92	1.21	0.74	-0.595	0.225	0.355	0.405	1.075	0.375	1.075	0.885	-0.085	-1.275	0.025	-0.115	-1.07	-1.59	-0.32	-0.68	-0.12	-0.47	-0.28	-0.3	-1.23	-0.17	-0.4	-0.5	-1.725	-0.595	-0.785	-0.775	0.2	0.89	1.44	1.18	-0.355	-1.375	-1.515	-1.515	0.2	0.87	0.45	-0.38	-0.33
hSQ042588	AASDHPPT	aminoadipate-semialdehyde dehydrogenase-phosphopantetheinyl transferase	60496		0.22	0.19	0.4	-0.12	0.005	0.125	0.305	0.405	0.295	-0.555	0.235	0.175	-0.095	-1.135	-0.025	-0.065	-0.96	-1.33	-0.63	-1.39	0.055	-0.585	-0.035	-0.085	-0.495	0.235	-0.065	0.065	-1.41	-0.23	-0.27	-0.43	0.09	0.7	0.6	0.59	-0.28	-0.67	-1.84	-0.87	0.65	0.14	0.48	0.37	-0.13
hSQ011505	TANC1	tetratricopeptide repeat, ankyrin repeat and coiled-coil containing 1	85461		0.21	0.13	0.73	0.05	-0.045	0.125	0.315	0.315	0.235	-0.755	0.065	-0.585	-0.26	-1.68	-0.19	-0.36	-0.235	-0.285	-0.185	-1.395	0.22	-0.38	-0.02	-0.12	-0.715	-0.375	-0.175	-0.035	-2.395	-0.605	-0.225	-0.445	0.27	0.52	0.48	0.53	-0.155	-1.735	-2.895	-1.225	0.22	-0.15	0.67	-0.53	-0.185
hSQ029394	CHORDC1	cysteine and histidine-rich domain (chord) containing 1	26973		0.395	0.185	0.385	0.405	-0.04	-0.22	-0.09	0.26	0.34	-0.64	0.23	0.02	-0.025	-1.295	-0.435	-0.125	-1.05	-1.18	-1.04	-1.48	-0.28	-0.96	-0.45	-0.51	1.435	1.265	0.005	0.735	-1.55	-1.04	-0.87	-0.61	-0.125	-0.035	0.725	0.965	-0.13	-0.51	-1.24	-0.96	0.51	-0.09	0.79	-0.03	0.04
hSQ010497	PHF6	phd finger protein 6	84295		-0.155	-0.255	-0.035	0.605	-1.44	-1.32	-0.94	-1.07	1.1	-0.43	0.25	0.27	0.075	-1.195	-0.345	-0.495	-0.02	-0.15	-0.38	-0.97	0.36	-0.23	0.06	-0.28	-0.96	-0.84	-0.03	-0.22	-2.135	-0.725	-0.565	-0.735	0.435	0.555	0.895	0.545	-0.01	-1.16	-1.31	0.28	0.67	0.29	0.42	-0.01	0.085
hSQ024974	ACTR2	arp2 actin-related protein 2 homolog (yeast)::transcribed locus, strongly similar to xp_002799337.1 predicted: hypothetical protein loc100427240 [macaca mulatta]	10097		0.42	0.23	0.83	0.43	0.15	-0.84	-0.42	-0.26	0.185	-0.525	0.195	-0.375	-0.185	-1.595	-0.695	-0.705	0.095	-1.185	-0.055	-0.265	0.105	-0.475	-0.185	-0.695	-0.795	-0.615	0.315	-0.395	-2.715	-0.845	0.065	-0.685	1.02	0.86	0.86	0.31	0.795	-0.425	-2.895	-0.185	0.905	0.465	0.985	0.955	0.43
hSQ032971	TIA1	tia1 cytotoxic granule-associated rna binding protein	7072		0.3	0.12	0.81	0.13	0.035	-0.355	-0.025	-0.005	0.365	-0.405	0.035	-0.145	-0.48	-1.07	-0.23	0.04	-0.125	-0.855	-0.145	-0.315	0.23	-0.32	0.32	0.32	-0.175	-0.085	0.135	0.135	-1.01	-0.39	-0.28	-0.54	-0.15	-0.06	0.11	-0.27	0.135	-0.685	-0.295	-0.275	0.275	-0.055	-0.085	-0.465	0.25
hSQ024773	DMXL1	dmx-like 1	1657		0.52	0.25	0.71	0.2	-0.265	-0.485	-0.215	-0.145	0.505	-0.185	0.705	0.495	-0.01	-1.6	-0.11	-0.19	-0.05	-0.36	-0.29	-0.91	0.34	-0.45	0.02	-0.08	-0.89	-0.09	-0.45	-0.57	-1.35	-0.55	-0.43	-0.59	0.46	0.69	1.03	0.7	-0.015	-0.945	-0.995	-0.895	0.325	0.055	0.615	-0.445	0.045
hSQ017708	TMEM123	transmembrane protein 123	114908		0.135	0.135	0.575	0.435	-0.59	-0.1	-0.3	-0.08	0.78	-0.17	0.91	0.87	-0.07	-1.48	0.05	0.08	-0.91	-0.93	-0.77	-1.77	0.185	-0.535	-0.365	0.025	-1.685	0.175	-0.185	-0.625	-3.07	-0.81	-0.67	-0.62	-0.235	0.765	0.855	0.785	-0.335	-1.395	-5.005	-1.185	0.55	0.5	0.68	-0.07	-0.36
hSQ035169	IMPAD1	inositol monophosphatase domain containing 1	54928		0.325	0.005	0.745	0.285	-0.395	-0.185	-0.055	-0.045	0.255	-0.585	-0.075	-0.375	-0.305	-1.545	-0.635	-0.465	0.325	-0.065	-0.005	-0.405	-0.05	-0.67	-0.48	-0.53	-0.52	-0.13	0.23	-0.06	-1.725	-0.345	-0.305	-0.695	0.055	-0.065	0.065	-0.075	-0.455	-1.625	-1.765	2.965	0.295	0.155	0.515	-0.145	-0.125
hSQ001269	SLC38A2	solute carrier family 38, member 2	54407		0.275	0.295	0.755	0.245	0.27	0.04	0.26	0.38	0.23	-0.75	0.06	-0.22	0.035	-1.345	-0.105	-0.125	-0.39	-0.52	-0.41	-1.14	0.11	-0.33	-0.47	-0.33	-1.595	-0.125	-0.175	-0.455	-3.75	-0.62	2.42	2.42	0.16	0.8	1.38	0.94	-0.275	-1.665	-4.675	-1.045	0.23	0.29	0.44	-0.22	-0.06
hSQ021472	NCKAP5	nck-associated protein 5	344148		0.05	-0.42	-0.17	-0.07	-0.56	-0.38	-0.13	-0.63	0.37	-0.78	-0.68	-0.64	1.22	1.22	1.22	1.22	0	0	0	-3.64	0.535	0.535	-1.695	-1.595	0.04	0.01	0.24	0.25	-0.935	-0.455	-0.275	-0.165	-0.22	-0.03	0.17	-0.16	-0.42	-0.89	-0.62	-1.16	-0.095	-0.425	0.375	-0.155	-0.62
hSQ032474	ZMIZ1	zinc finger, miz-type containing 1	57178		-0.005	-0.455	0.325	-0.385	-0.325	-0.875	-0.385	-0.675	0.34	-0.9	-0.15	-0.48	-0.365	-1.215	-0.455	-0.715	-0.68	-0.57	-0.39	-1.47	0.13	-0.58	0.21	-0.45	-0.89	-0.91	-0.56	-0.89	-2.275	-1.055	-0.305	-0.725	0.48	0.27	0.24	0.11	0.46	-1.02	-3.78	-0.14	0.295	-0.325	0.395	-0.085	-0.075
hSQ027551	ZNF770	transcribed locus::zinc finger protein 770	54989		0.945	0.425	0.905	0.205	-0.86	-0.9	-0.93	-0.74	0.255	-0.595	-0.095	-0.385	-0.545	-2.855	-0.825	-1.005	-0.22	-0.61	0.28	0.24	0.435	-0.025	0.205	-0.005	-0.435	-0.395	0.025	-0.145	-0.475	0.005	-0.055	-0.135	0.11	-0.05	0.36	0.21	-0.295	-0.955	-0.545	-0.985	0.67	-0.3	0.53	0.41	-0.11
hSQ042590	CNN3	calponin 3, acidic	1266		0.01	0.33	0.51	0.18	0.29	0.03	0.38	0.3	0.005	-0.485	-0.065	-0.445	0.005	-0.735	-0.055	-0.105	-0.015	-0.495	-0.095	-0.815	0.085	-0.195	0.095	-0.105	-0.195	0.015	-0.065	0.215	-1.52	-0.19	-0.09	-0.41	0.075	0.305	0.485	0.515	-0.07	-0.58	-1.06	-0.49	0.13	0.19	0.23	-0.14	-0.405
hSQ002721	UST	uronyl-2-sulfotransferase	10090		0.095	0.045	0.575	0.415	-0.09	-0.09	0.26	-0.49	0.13	-0.22	-0.33	0.13	-0.515	-0.765	0.455	-0.445	0	0	0	-2.09	-1.295	-0.885	-0.545	-1.395	2.215	0.265	-0.175	0.005	-1.545	-0.485	-0.215	-0.725	0.11	0.25	0.74	0.42	0.125	-0.465	-0.485	-0.205	-0.155	-0.585	-0.245	-0.495	0.245
hSQ009653	SLC19A2	solute carrier family 19 (thiamine transporter), member 2	10560		0.435	0.635	0.985	0.445	-0.27	0.09	0.05	0.23	0.865	-0.285	0.645	0.335	0.23	-1.46	-0.12	-0.12	-0.105	-0.565	-0.035	-0.585	0.57	-0.12	-0.13	0.09	-1.25	-0.15	-0.07	-0.21	-2.725	-0.655	-0.635	-0.695	0.595	1.165	1.365	1.015	-0.015	-1.305	-2.505	-0.235	0.365	0.375	0.585	-0.045	-0.07
hSQ014277	TMEM161B	transmembrane protein 161b	153396		0.305	0.365	0.725	0.245	-0.055	-0.315	0.115	0.155	0.71	-0.09	0.54	0.64	0.09	-1.07	-0.07	0.06	-0.195	-0.775	-0.335	-0.785	0.315	-0.185	-0.215	-0.025	-0.775	-0.505	0.015	-0.075	-1.315	-0.315	-0.305	-0.495	-0.1	0.4	0.54	0.04	0.065	-1.125	-1.565	-0.695	0.265	1.345	0.595	-0.475	0.045
hSQ036913	PTGS2	prostaglandin-endoperoxide synthase 2 (prostaglandin g/h synthase and cyclooxygenase)	5743		0.36	1.07	0.58	0.2	-0.81	-0.63	-1.65	0.24	0.145	0.155	-0.145	-0.075	-0.52	-1.58	-0.15	-0.88	-0.105	0.685	0.365	0.615	0.56	0.05	-0.72	-1	-0.63	-0.44	0.04	-0.04	-1.345	-0.415	-0.015	-0.435	-0.09	0.51	0.81	0.12	-1.005	-0.605	-2.075	-1.155	-0.14	0.35	-0.07	-0.09	-0.56
hSQ042627	LOC285628	hypothetical protein loc285628	285628		-0.04	0.02	-0.01	0.07	-0.285	-0.495	0.085	0.055	0.685	0.285	0.715	0.805	0.05	-0.46	-0.04	0.12	-0.295	-0.615	-0.155	-0.375	0.105	-0.105	0.265	0.295	-0.605	0.005	-0.115	0.005	-1.33	-0.35	-0.28	-0.48	0.175	0.275	0.565	0.545	-0.01	-0.48	-0.87	-0.34	0.135	0.045	0.605	0.075	-0.37
hSQ009685	WSB1	wd repeat and socs box containing 1	26118		0.705	0.175	0.685	0.025	0.4	-0.16	0.46	0.13	0.495	-0.485	0.345	-0.105	0.085	3.395	0.085	-0.405	-0.21	-1.1	0.36	0.18	0.045	-0.885	-0.025	-0.615	0.225	0.435	0.585	0.595	-0.735	-0.215	-0.145	-0.605	-0.355	-0.105	-0.065	-0.245	-0.275	-0.915	-0.935	-1.255	0.14	0.18	0.72	-1.02	0.24
hSQ025144	HLTF	helicase-like transcription factor	6596		0.33	0.25	0.7	0.25	0.46	0.03	0.34	0.25	0.065	-0.555	-0.075	-0.435	0.26	-2.01	-0.19	-0.11	-0.385	-0.645	-0.265	-0.385	0.19	-0.13	0	-0.1	-0.175	0.205	0.145	0.135	-1.365	-0.515	-0.465	-0.545	0.13	0.43	0.88	0.53	-0.355	-0.895	-0.885	-0.465	0.325	0.335	0.355	-0.065	1.595
hSQ010984	GMFB	glia maturation factor, beta	2764		0.74	0.49	0.96	0.21	-0.19	-0.33	-0.47	-0.27	0.515	-0.665	0.225	-0.005	-0.035	-2.455	-0.485	-0.405	-0.05	-0.44	-0.29	-0.97	-0.315	-0.755	-1.145	-1.045	-1.165	-0.235	0.005	-0.265	-1.865	-0.545	-0.505	-0.745	0.425	0.775	0.955	0.375	-0.11	-1.18	-2.42	-1.06	1.02	0.33	1.16	-0.07	0.085
hSQ010666	TMEM30A	transmembrane protein 30a	55754		0.385	0.075	0.495	0.325	0.075	-0.375	-0.245	-0.055	0.275	-0.685	0.055	-0.225	-0.27	-1.92	-0.27	-0.48	-0.415	-0.785	-0.615	-0.915	0.285	-0.055	0.015	-0.605	0.035	0.485	0.445	0.285	-0.87	-0.2	-0.11	-0.45	-0.16	0.13	0.34	0.32	-0.18	-0.78	-0.9	-0.45	0.675	0.365	0.535	0.505	0.565
hSQ015686	CD1C	cd1c molecule	911		0.005	0.115	0.385	0.145	-0.225	-0.475	-0.325	-0.675	0.5	-0.19	0.06	-0.22	0.115	-0.595	-0.155	-0.425	0.205	-0.125	0.095	-0.425	0.21	-0.28	-0.14	-0.39	-1.16	-0.87	-0.29	-0.89	-1.455	-0.535	-0.415	-0.745	1.315	1.005	1.535	0.955	0.9	-0.35	-3.95	-0.15	0.255	0.275	0.355	-0.045	-0.005
hSQ028535	ATAD1	atpase family, aaa domain containing 1	84896		0.385	0.075	0.535	0.085	0.135	-0.025	0.095	0.075	0.445	-0.555	0.265	-0.025	0.11	-1.23	-0.18	-0.29	-0.25	-0.74	-0.16	-0.89	0.195	-0.095	-0.085	-0.075	-1.125	-0.115	-0.015	-0.375	-2.34	-0.47	-0.34	-0.41	0.24	0.62	0.89	0.64	0.23	-0.93	-3.56	-0.41	0.69	0.31	0.81	0.1	0.11
hSQ018322	PIKFYVE	phosphoinositide kinase, fyve finger containing	200576		0.38	0.44	0.59	0.01	0.145	-0.025	0.225	0.245	0.52	-0.56	0.22	-0.14	0.07	-1.28	0.14	-0.14	-0.43	-0.65	-0.4	-1.11	0.195	-0.305	-0.385	-0.285	-1.95	-0.61	-0.6	-1.13	-3.4	-0.57	-0.51	-0.62	0.4	0.88	1.04	0.73	-0.05	-1.36	-3.72	-0.77	0.315	0.215	0.455	-0.175	-0.12
hSQ002650	SS18	synovial sarcoma translocation, chromosome 18	6760		0.31	0.09	0.69	0.31	-0.05	-0.3	-0.17	-0.23	0.325	-0.395	0.425	-0.045	-0.285	-1.215	-0.575	-0.445	-0.065	-0.385	-0.125	-0.625	0.22	-0.62	0.03	-0.28	-0.545	-0.225	-0.005	-0.065	-1.07	-0.41	-0.16	-0.53	0.285	0.425	0.735	0.515	0.165	-1.005	-1.555	-0.545	0.29	-0.23	0.52	0.12	0.38
hSQ033733	IFT80	intraflagellar transport 80 homolog (chlamydomonas)	57560		0.55	0.59	0.84	0.28	-0.03	0.04	0.17	0.17	0.39	-0.42	0.36	0.01	0.38	-1.34	0.04	0.12	-0.305	-0.425	-0.015	-0.155	0.24	-0.21	-0.2	-0.04	-0.51	1.68	0.16	0.08	-1.41	-0.39	-0.52	-0.65	0.17	0.45	0.79	0.39	-0.245	-0.705	-0.055	-0.555	-0.3	-0.7	-0.13	-0.75	0.15
hSQ034950	GDI2	gdp dissociation inhibitor 2	2665		0.05	0.07	0.36	0.16	-0.265	-0.535	-0.365	-0.475	0.485	-0.195	0.305	0.205	0.005	-0.945	0.045	-0.445	-0.16	-0.44	-0.27	-0.93	0.22	-0.28	0.05	-0.08	-1.345	-0.385	-0.135	-0.785	-2.785	-0.745	-0.375	-0.705	0.59	0.8	1.21	0.66	0.505	-0.375	1.385	-0.325	0.52	0.12	0.4	0.3	0.275
hSQ017479	SGK1	serum/glucocorticoid regulated kinase 1	6446		0.515	0.285	0.455	0.205	0.045	-0.215	-0.025	-0.015	-0.13	-0.45	-0.12	-0.22	-0.66	-1.47	-0.3	-1.18	-0.295	-0.355	-0.105	0.105	-0.01	0.1	0.43	-0.32	-0.71	0	-0.06	-0.92	-1.11	-0.44	0.01	-0.54	0.24	0.23	0.61	0.08	0.315	-0.065	-2.265	-0.815	0.285	0.415	0.275	0.505	0.4
hSQ031925	CENPC1	centromere protein c 1	1060		0.16	0.06	0.47	0.01	-0.07	-0.32	-0.07	-0.1	0.635	-0.225	0.365	0.105	-0.135	-1.365	-0.325	-0.485	-0.225	-0.485	-0.195	-0.895	0.225	-0.505	-0.125	-0.145	-1.2	-0.47	-0.34	-0.62	-2.37	-0.62	-0.4	-0.51	0.125	0.285	0.605	0.325	0.22	-0.62	-1.84	-0.25	0.54	0.08	0.53	-0.01	0.16
hSQ031395	RBM27	rna binding motif protein 27	54439		1.095	0.915	1.345	0.685	-1.615	-0.745	-0.635	-0.555	1.24	-0.02	0.82	0.58	-0.69	-1.59	-0.32	-0.66	-0.92	-0.76	-0.5	-0.79	-0.12	-0.83	-0.61	-0.8	-1.91	-0.7	-0.74	-1.03	-2.26	-1.02	-1.03	-1.19	0.5	0.3	0.65	0.27	0.05	-1.03	-3.36	-1.66	0.38	-0.04	0.38	-0.21	-0.06
hSQ001314	PMAIP1	phorbol-12-myristate-13-acetate-induced protein 1	5366		0.545	0.255	0.575	0.885	-0.295	-0.275	-0.075	0.025	-0.085	-0.815	-0.135	-0.025	0.055	-1.875	-0.535	-0.185	0.535	-0.365	0.365	-0.045	0.57	0.13	0.17	0.21	-0.65	-0.26	0.01	-0.08	-1.505	-0.825	-0.515	-0.635	0.035	0.725	0.955	0.895	-0.68	-1.36	-1.04	-1.14	0.545	0.175	0.725	0.085	0.31
hSQ024750	SSPN	sarcospan (kras oncogene-associated gene)	8082		0.595	0.325	0.745	0.355	-0.675	-0.315	-0.315	-0.605	0.49	-0.45	0.24	-0.16	-0.09	-0.9	-0.26	-0.25	-0.57	-0.98	-0.07	-0.64	0.385	-0.775	-0.125	-0.405	-0.495	0.005	0.135	0.135	-0.55	-0.11	-0.14	-0.51	0.26	0.24	0.42	0.3	0.385	-0.735	-0.685	-0.565	1.12	-0.43	0.31	-0.73	0.035
hSQ003717	CCDC41	coiled-coil domain containing 41	51134		0.37	0.16	0.78	0.24	0.69	0.17	0.59	0.5	0.34	-0.9	-0.08	-0.4	0.17	-1	0	-0.2	0.14	-0.64	0.17	0.08	0.185	-0.395	-0.235	-0.075	-1.285	-0.525	-0.275	-0.415	-2.015	-0.575	-0.415	-0.525	0.355	0.465	0.815	0.485	0.38	-0.83	-1.82	0.11	0.37	-0.15	0.38	0.07	0.285
hSQ003285	PNN	pinin, desmosome associated protein	5411		0.345	0.155	0.785	0.175	-0.385	-0.055	0.075	0.155	0.72	-0.39	0.26	-0.01	0.06	-0.92	-0.11	-0.16	-0.04	-0.42	-0.16	-0.7	0.05	-0.56	-0.66	-0.26	-1.32	-0.53	-0.38	-0.53	-2.635	-0.465	-0.365	-0.335	0.525	0.685	0.815	0.795	0.21	-0.85	-3.14	-0.59	0.695	-0.155	0.905	0.185	0.27
hSQ011069	KCNMB4	potassium large conductance calcium-activated channel, subfamily m, beta member 4	27345		-0.135	0.075	0.205	0.215	0.205	-0.025	0.155	-0.285	0.15	0.04	-0.24	-0.61	0.46	-0.17	0.32	-0.18	0.155	-0.085	0.095	-0.235	0.08	-0.39	-0.42	-0.48	-0.705	-0.755	-0.365	-0.475	-1.36	-0.65	-0.58	-0.93	0.465	0.385	0.905	0.405	0.18	-0.5	-1.91	-0.69	0.13	0.45	0.23	-0.24	-0.535
hSQ030189	MIER3	mesoderm induction early response 1, family member 3	166968		0.96	1.18	1.09	0.85	-1.485	-0.945	-1.025	-0.615	-0.32	0.27	-0.07	-0.36	-2.855	1.075	-2.995	-3.095	0	0	0	-3.76	-2.51	-2.42	-1.69	-1.49	-0.09	1.02	-0.24	0.44	-1.045	-0.075	-0.245	-0.435	-0.415	0.055	0.205	0.375	-1.145	1.015	-0.585	-2.175	0.09	-0.85	0.62	-1.9	0.025
hSQ037100	NAA50	n-acetyltransferase 13::n(alpha)-acetyltransferase 50, nate catalytic subunit	80218		0.465	0.215	0.845	0.665	-1.325	-0.975	-0.785	-0.695	1.33	0	0.86	0.64	-0.315	-1.215	-0.195	-0.375	-0.205	-0.725	-0.455	-1.045	0.185	-0.705	-0.285	-0.475	-1.79	-0.58	-0.18	-0.56	-3.46	-1.06	-0.98	-1.11	0.685	0.515	0.675	0.395	0.445	-0.975	-3.885	-1.015	0.355	0.085	0.375	0.005	0.095
hSQ000036	FAM178A	family with sequence similarity 178, member a	55719		0.14	-0.31	0.52	0.39	0.275	-0.045	0.385	0.465	-0.16	-0.76	-0.19	-0.41	-0.45	-0.99	-0.71	-0.33	0.005	0.765	-0.055	0.755	0.41	-0.39	0.2	0.09	-0.625	-0.305	-0.295	-0.185	-1.15	-0.34	-0.23	-0.54	0.355	0.115	0.595	0.485	0.195	-0.475	-1.155	-0.115	0.095	-0.425	0.395	0.015	0.125
hSQ016900	LOC401307	hypothetical gene supported by ak027125	401307		0.225	-0.195	0.395	0.335	0.005	-0.765	0.005	-0.035	0.13	-0.46	0.19	0.2	-0.17	-0.91	-0.17	-0.27	-0.02	-0.75	0.01	-0.24	0.235	-0.665	0.175	-0.045	-0.645	-0.305	0.005	-0.185	-1.34	-0.53	-0.24	-0.77	0.77	0.49	0.95	0.79	0.475	-0.415	-1.165	0.075	0.225	0.075	-0.015	0.315	0.41
hSQ013696	ZBTB11	zinc finger and btb domain containing 11	27107		0.505	0.235	0.935	0.415	-0.35	-0.37	-0.29	0.01	0.52	-0.43	0.34	-0.06	-0.275	-1.755	-0.225	-0.415	-0.69	-0.85	-0.56	-1.23	0.085	-0.495	-0.425	-0.495	-0.845	-0.025	-0.135	-0.205	-1.815	-0.645	-0.455	-0.605	0.355	1.105	1.165	1.125	-0.385	-1.335	-2.265	-1.705	0.335	0.225	0.525	-0.075	0.15
hSQ026632	TPD52	tumor protein d52	7163		-0.055	0.035	0.205	0.135	-0.095	-0.405	-0.165	-0.335	0.665	0.215	0.325	0.355	0.065	-0.845	-0.265	-0.325	-0.27	-0.42	-0.23	-0.91	0.375	-0.135	0.355	0.135	-0.97	-0.49	-0.42	-0.38	-1.83	-0.41	-0.52	-0.88	0.52	0.5	0.61	0.51	0.105	-1.015	-1.975	-0.555	0.16	-0.3	-0.16	-0.57	-0.5
hSQ033156	LONRF3	lon peptidase n-terminal domain and ring finger 3	79836		0.775	0.165	0.195	0.035	-0.015	-0.665	-0.345	-0.335	0.075	-0.425	0.005	-0.565	-0.6	-1.15	-0.18	-1.23	-0.21	-0.14	-0.03	-0.32	0.23	0.41	0.3	-0.81	0.035	0.685	0.235	0.145	-0.465	-0.375	0.085	-0.315	-0.35	-0.23	-0.13	-0.64	-0.18	0.25	-2.49	-0.8	0.275	0.185	-0.145	-0.195	-0.48
hSQ025897	TCTN1	tectonic family member 1	79600		-0.655	-0.795	-0.775	-0.825	0.04	0.06	0.1	-0.05	-0.435	0.105	0.075	-0.195	1.94	-0.16	0.58	0.42	1.725	-1.485	-1.315	-0.075	0.025	0.095	0.095	-0.025	-0.32	-0.16	0.11	-0.23	-0.24	-0.02	-0.07	-0.32	0.13	0.06	0.33	-0.08	-0.82	-0.43	-0.89	-0.73	-0.65	-0.14	-0.76	-1.18	-0.2
hSQ042807	CREBL2	camp responsive element binding protein-like 2	1389		0	-0.04	0.17	0.04	-0.115	-0.445	-0.265	-0.335	0.195	-0.365	0.165	-0.105	-0.26	-1.01	-0.22	-0.35	-0.18	-0.41	-0.24	-0.94	0.105	-0.095	-0.265	-0.205	-0.83	-0.39	0.2	-0.31	-1.785	-0.315	0.095	-0.185	0.445	0.785	0.885	0.555	0.005	-1.385	-2.825	-0.885	0.11	0.45	0.24	-0.26	0.045
hSQ020121	BIRC3	baculoviral iap repeat containing 3	330		0.11	0.18	0.48	-0.03	0.18	-0.02	0.07	0.23	0.16	-0.73	-0.29	-0.47	0.225	-0.875	0.145	0.165	-0.085	-0.255	-0.125	-1.145	-0.025	-0.425	-0.665	-0.405	-1.435	-0.955	-0.565	-0.375	-1.875	-0.695	-0.495	-0.545	0.655	0.885	1.155	0.875	-0.195	-1.215	-2.985	-0.625	0.44	0.35	0.91	-0.03	0.375
hSQ001979	ZBTB44	zinc finger and btb domain containing 44	29068		0.365	0.545	0.725	0.415	0.045	-0.165	0.005	0.065	0.52	-0.39	0.31	0.16	-0.485	-1.225	-0.445	-0.225	-0.22	-0.57	0.01	-0.43	0.135	-0.525	0.035	-0.315	-0.98	-0.1	-0.2	-0.45	-1.31	-0.39	-0.43	-0.67	-0.185	-0.015	0.875	0.265	0.285	-1.335	-1.765	-0.455	0.205	0.065	0.335	-0.105	0.275
hSQ001961	ANKRD46	transcribed locus::ankyrin repeat domain 46	157567		0.25	0.4	0.71	0.1	-0.835	-0.155	-0.175	0.035	1.215	-0.125	0.685	0.635	0.09	-1.26	-0.11	-0.26	-0.02	-0.44	-0.13	-1	-0.005	-0.535	-0.445	-0.525	-2.005	-0.575	-0.455	-0.745	-2.975	-0.575	-0.575	-0.795	0.655	0.955	0.995	0.705	-0.055	-1.915	-4.265	-0.735	0.475	0.485	0.575	-0.075	-0.22
hSQ033367	SERP1	stress-associated endoplasmic reticulum protein 1	27230		0.455	0.555	0.715	0.255	0.075	-0.205	-0.035	0.105	0.19	-0.6	0.01	-0.21	-0.15	-1.47	-0.36	-0.42	-0.28	-0.49	-0.26	-1.13	-0.085	-0.375	-0.305	-0.455	-1.575	-0.235	0.005	-0.745	-2.61	-0.58	-0.16	-0.6	0.36	0.54	0.67	0.26	-0.03	-1.62	-4.36	-1.23	0.57	0.21	0.47	0.17	0.12
hSQ033906	PM20D2	peptidase m20 domain containing 2	135293		0.47	0.06	0.91	0.63	-0.525	-0.185	-0.285	-0.125	0.73	-0.41	0.39	0.14	-0.77	2.64	-0.51	-0.01	-1.065	-0.815	-0.005	-0.065	-0.245	-1.175	-0.415	-0.345	-0.05	0.28	0.63	0.62	-1.1	-0.46	-0.68	-0.32	-0.14	-0.31	0.24	0.12	-0.38	-0.83	-0.71	-1.24	-0.065	-0.295	0.175	-0.605	-0.15
hSQ000386	CREBZF	creb/atf bzip transcription factor	58487		0.41	0.46	0.9	0.26	0.055	-0.065	0.205	0.225	0.865	-0.225	0.565	0.355	0.095	-1.485	-0.105	-0.335	-0.465	-0.725	-0.095	-0.875	0.255	-0.265	-0.045	-0.095	-1.475	-0.305	-0.105	-0.435	-2.73	-0.76	-0.58	-0.79	0.18	0.63	1.07	0.54	0.09	-1.39	-2.51	-0.81	0.48	0.39	0.58	-0.26	0.065
hSQ003377	ZNF594	zinc finger protein 594	84622		0.72	-0.14	0.26	0.56	0.44	0.54	0.57	0.51	-0.165	0.155	0.125	-0.025	0.75	-1.4	0.75	0.75	0	0	0	0	1.25	-0.83	-1.31	-1.05	-0.285	1.635	0.135	0.195	-0.375	0.265	0.075	-0.015	-0.095	0.185	0.095	-0.365	-0.995	-0.605	0.055	-0.635	0.965	0.385	1.675	-0.095	0.25
hSQ013865	KIAA1468	kiaa1468	57614		0.415	0.275	0.785	0.335	0.675	0.105	0.425	0.705	0.335	-0.755	0.165	-0.035	0.315	-1.405	0.025	-0.135	-0.05	-0.65	-0.05	-0.6	0.325	-0.315	-0.225	-0.075	-1.5	-0.34	0.01	-0.45	-3.485	-0.665	-0.485	-0.555	0.87	1.17	1.6	0.95	0.505	-0.695	-3.545	-0.135	0.27	0.44	0.63	0.14	0.4
hSQ005513	SNAP23	synaptosomal-associated protein, 23kda::transcribed locus	8773		0.295	0.145	0.225	0.105	-0.525	-0.535	-0.445	-0.525	0.585	0.215	1.135	0.845	-0.46	-1.17	-0.13	-0.54	-0.865	-0.975	-0.805	-1.685	0.24	0.19	0.43	0.25	-0.325	0.865	0.235	-0.205	-0.98	-0.04	0.05	-0.19	-0.1	0.45	0.31	0.31	0.025	-0.315	-0.955	-0.815	0.715	0.255	0.895	0.725	-0.035
hSQ044345	KBTBD6	kelch repeat and btb (poz) domain containing 6	89890		0.505	0.465	0.785	0.495	-0.335	-0.365	-0.265	-0.235	0.56	-0.42	0.39	0.27	-0.265	-1.565	-0.285	-0.355	-0.13	-0.47	-0.31	-0.85	0.1	-0.52	-0.69	-0.57	-1.02	-0.47	-0.04	-0.14	-1.33	-0.59	-0.43	-0.59	0.49	0.47	0.59	0.47	-0.005	-1.205	-1.585	-0.765	0.465	-0.125	0.505	-0.415	0.07
hSQ022674	BTBD3	btb (poz) domain containing 3::transcribed locus	22903		0.23	0.46	0.48	0.08	-0.19	-0.23	0.03	0.05	0.53	-0.27	0	-0.33	0.305	-1.095	0.025	-0.035	-0.19	-0.57	-0.18	-0.86	0.06	-0.69	-0.56	-0.73	-1.475	-0.665	-0.525	-0.645	-2.835	-0.655	-0.595	-0.735	0.01	0.31	0.86	0.42	-0.195	-1.545	-3.515	-1.015	0.04	0.12	0.23	-0.16	-0.5
hSQ023059	GLMN	glomulin, fkbp associated protein	11146		0.39	0	0.66	0.48	-0.22	-0.87	-0.13	0.11	0.48	-0.31	0.28	0.55	0.09	-1.11	0.02	0.03	0.205	-0.365	-0.045	-0.195	0.32	-0.45	0.12	0.11	0.015	0.245	0.155	0.425	-1.205	-0.265	-0.325	-0.365	-0.19	-0.19	0.31	0.34	0.13	-0.31	0.02	0.15	0.59	-0.08	0.57	0.05	0.215
hSQ004204	STAG2	stromal antigen 2	10735		1.1	1.13	1.3	0.88	-1.475	-1.195	-1.515	-1.075	1.62	0.39	1.29	1.51	-0.44	-1.69	-0.14	-0.74	-0.84	-0.74	-0.84	-1.19	0.22	-0.5	-0.66	-0.75	-1.825	0.025	-0.265	-0.705	-2.785	-1.315	-1.245	-1.315	0.535	1.425	1.515	1.035	0.205	-0.125	-3.205	-1.255	0.575	0.765	0.515	0.285	-0.51
hSQ034649	ZDHHC20	zinc finger, dhhc-type containing 20	253832		0.285	0.325	0.735	0.565	0.26	-0.55	0.1	0.19	0.63	-0.63	0	0.07	0.06	-1.36	-0.34	-0.36	-0.345	-1.045	-0.345	-0.835	0.435	-0.095	0.365	-0.105	-1.585	-0.235	-0.075	-0.585	-3.52	-0.78	-0.33	-0.9	0.815	0.745	1.225	0.785	0.43	-1.38	-3.78	0.1	0.23	0.05	0.23	0.11	-0.035
hSQ026649	PNRC2	proline-rich nuclear receptor coactivator 2	55629		0.195	-0.115	0.235	-0.085	-0.215	-0.085	-0.055	0.145	0.235	-0.545	0.465	0.005	-0.045	-1.075	-0.075	0.075	-0.965	-0.945	-0.805	-1.695	0.06	-0.39	-0.23	0.12	-0.65	0.25	0.32	0.18	-1.67	-0.41	-0.27	-0.28	-0.72	0.37	0.19	0.52	-0.42	-1.01	-2.13	-1.25	0.575	0.285	0.775	0.175	-0.265
hSQ039898	MAN1A1	mannosidase, alpha, class 1a, member 1	4121		-0.155	-0.655	0.205	0.005	0.01	-0.28	0.18	0.2	0.285	-0.705	0.095	-0.305	-0.065	-0.895	-0.285	-0.235	-0.51	-0.78	-0.35	-1.11	0.03	-0.62	-0.09	-0.13	-0.33	-0.09	0.13	0.38	-1.275	-0.305	0.025	-0.205	0.56	0.26	0.51	0.53	-0.01	-1.05	-1.98	-0.75	0.205	-0.095	0.545	-0.065	0.135
hSQ024024	CBR4	carbonyl reductase 4	84869		0.35	0.2	0.78	0.13	0.445	0.235	0.375	0.395	0.405	-0.415	0.255	-0.065	0.23	-0.99	0.15	-0.01	-0.375	-0.615	-0.275	-0.645	0.11	-0.34	-0.27	-0.09	-0.685	-0.155	-0.055	-0.105	-1.685	-0.475	-0.445	-0.645	0.195	0.435	0.665	3.035	-0.215	-1.265	-1.865	-0.745	0.21	0.28	0.43	-0.38	-0.095
hSQ040722	ZNF146	zinc finger protein 146	7705		0.255	0.015	0.635	-0.065	0.23	-0.08	0.18	0.07	0.3	-0.73	-0.04	-0.41	0.02	-0.87	-0.15	-0.29	-0.085	-0.445	-0.185	-0.925	-0.02	-0.49	-0.35	-0.36	-0.59	-0.61	-0.14	-0.22	-1.84	-0.79	-0.37	-0.62	0.665	0.735	0.975	0.695	0.32	-0.48	-1.79	-0.49	0.605	0.035	0.745	0.095	0.18
hSQ044526	ZRANB2	zinc finger, ran-binding domain containing 2	9406		0.555	0.735	0.715	0.185	0.135	0.035	0.435	0.785	0.435	-0.005	1.255	0.795	0.26	-1.12	0.53	0.32	-1.71	-1.59	-0.53	-0.75	0.355	-0.085	0.315	0.595	0.38	0.97	0.68	0.86	-0.785	-0.375	-0.485	-0.495	-0.365	0.175	0.565	0.445	-0.355	-0.285	0.575	-0.245	0.18	-0.28	0.82	-0.64	-0.16
hSQ005353	ANKRD26	ankyrin repeat domain 26	22852		0.28	-0.05	0.42	-0.11	-0.07	-0.34	-0.18	-0.39	0.495	-0.605	0.145	-0.085	0.345	-1.445	0.075	-0.225	-0.06	-0.09	-0.63	-0.62	0.355	0.055	0.335	0.215	-0.87	-0.55	-0.24	-0.49	-0.68	-0.47	-0.08	-0.14	0.045	0.375	0.255	0.125	0.085	-0.645	-0.795	-0.115	1.08	-0.64	1.25	0.73	0.185
hSQ040524	FRMD4B	ferm domain containing 4b::transcribed locus	23150		0.1	-1.09	0.22	0.48	-0.185	-0.455	0.215	0.245	0.94	-0.53	0.5	0.05	-0.105	-1.005	-0.105	-0.525	-0.26	-0.41	-0.05	-0.55	0.045	-0.635	0.095	0.245	-0.38	0.24	0.34	0.46	-0.635	-0.525	-0.275	-0.465	0.405	0.275	0.415	0.515	-0.065	-1.365	-2.015	-0.835	0.165	-0.485	0.355	0.155	0.26
hSQ044471	TPST1	tyrosylprotein sulfotransferase 1	8460		0.8	0.53	0.52	-0.07	-0.805	-0.845	-0.395	-0.595	0.085	-0.095	0.205	-0.315	-0.68	-1.39	-0.57	-1.19	0.12	-0.25	-0.37	-0.58	0.77	-0.04	0.25	-0.09	0.37	0.4	0.83	-0.26	-0.71	-0.25	0.03	-0.29	0.05	0.23	0.12	-0.15	0.38	-0.33	-1	-0.73	0.73	0.74	0.31	-0.19	0.355
hSQ025337	TTC3	tetratricopeptide repeat domain 3	7267		0	0	0	0	-0.22	-0.35	0.23	0.25	0.3	-0.54	-0.09	-0.09	-0.64	-1.11	-0.47	-0.51	-0.715	-1.235	0.275	-0.135	0.19	-0.48	0.06	0.19	-0.045	-0.055	0.255	0.435	-0.795	-0.205	-0.175	-0.175	0.48	0.33	0.68	0.48	0.035	-0.545	-0.515	-0.105	0.165	-0.405	-0.405	-0.065	0.375
hSQ045340	TMX3	thioredoxin-related transmembrane protein 3	54495		1.145	1.015	1.375	1.085	-1.075	-0.515	-0.595	-0.165	1.295	-0.165	0.905	0.555	-0.255	-1.765	-0.345	-0.395	-0.44	-0.8	-0.49	-1.15	-0.055	-0.675	-0.715	-0.655	-2.005	-0.675	-0.335	-0.545	-3.145	-1.235	-1.225	-1.275	0.515	0.735	0.995	0.595	-0.15	-1.18	-2.77	-2.13	0.44	0.53	0.65	0.09	-0.095
hSQ014424	CD44	cd44 molecule (indian blood group)	960		0.04	0.01	0.47	0.02	-0.24	-0.34	-0.13	-0.15	0.04	-0.72	-0.05	-0.47	-0.46	-0.91	-0.13	-0.33	-0.415	-0.515	-0.395	-0.985	0.195	-0.125	-0.125	0.015	-1.515	-0.155	-0.075	-0.905	-2.69	-0.27	-0.07	-0.34	0.305	0.565	0.485	0.175	-0.34	-1.07	-5.02	-1.14	0.26	0.09	0.32	0.09	-0.235
hSQ011895	APPL1	adaptor protein, phosphotyrosine interaction, ph domain and leucine zipper containing 1	26060		0.37	0.51	0.87	0.11	-0.19	-0.07	-0.1	0.12	0.385	-0.745	0.145	0.005	-0.16	-1.4	-0.29	-0.27	-0.515	-0.665	-0.385	-1.435	0.075	-0.425	-0.225	-0.315	-1.53	0.01	-0.16	-0.45	-2.93	-0.64	-0.55	-0.82	0.57	0.88	1.19	0.76	0.01	-1.29	-3.52	-0.87	0.145	0.355	0.415	-0.185	-0.115
hSQ045543	DOK5	docking protein 5	55816		0.7	-0.56	0.18	2.55	-0.69	-0.25	-0.57	-0.64	-0.03	-0.24	-0.52	-0.21	-2.675	0.565	-0.405	0.565	0	0	0	-3.05	0	-3.46	0	0	0.205	0.615	0.795	0.185	-0.28	0.05	-0.08	-0.19	-0.255	-0.225	0.065	-0.135	0.145	0.325	-1.015	-1.325	-0.335	-1.225	-0.615	-1.245	0.085
hSQ023194	FIGNL1	fidgetin-like 1	63979		0.375	0.165	0.675	0.145	0.185	0.285	0.345	0.305	-0.35	-0.8	-0.19	-0.68	-0.26	-2.22	-0.36	-0.61	4.435	-0.055	-1.065	0.405	-2.605	-3.175	-2.485	-2.435	0.43	0.72	0.59	0.88	-0.31	-0.25	-0.22	-0.38	-0.645	-0.285	0.025	-0.025	-0.67	-0.83	-0.32	-0.96	-0.145	-0.775	0.405	-1.175	-0.175
hSQ012631	SMC3	structural maintenance of chromosomes 3	9126		0.285	0.125	0.605	0.385	0.07	-0.56	-0.09	0	0.58	-0.39	0.47	0.08	-0.06	-1.32	-0.17	-0.5	0.035	-0.395	-0.205	-0.435	0.18	-0.38	0.1	-0.02	-1.255	-0.525	-0.225	-0.725	-2.67	-0.72	-0.2	-0.36	0.905	0.855	1.055	0.795	0.95	0.04	-2.53	0.95	0.795	-0.155	0.775	0.595	0.765
hSQ032328	HNRNPH3	heterogeneous nuclear ribonucleoprotein h3 (2h9)	3189		0.325	0.285	0.815	0.355	-0.995	-0.775	-0.585	-0.445	1.24	0.04	0.86	0.69	-0.23	-1.32	-0.05	-0.38	-0.42	-0.93	-0.3	-1.05	0.045	-0.745	-0.245	-0.385	-1.585	-0.135	-0.185	-0.905	-3.425	-0.955	-0.825	-0.945	0.015	0.125	0.265	-0.005	0.14	-0.57	-4.15	-1.15	0.375	0.055	0.505	-0.115	-0.02
hSQ014180	ALG13	asparagine-linked glycosylation 13 homolog (s. cerevisiae)	79868		0.245	0.155	0.615	-0.005	0.13	-0.19	0.17	0.14	0.475	-0.435	0.065	-0.165	-0.02	-0.76	-0.05	-0.11	-0.42	-0.85	-0.2	-0.67	-0.01	-0.63	-0.57	-0.49	-1.215	-0.495	-0.445	-0.365	-2.975	-0.795	-0.625	-0.875	0.34	0.09	0.46	0.25	0.045	-1.125	-4.025	-1.085	-0.05	0.1	0.12	-0.59	-0.055
hSQ044490	PRPF39	prp39 pre-mrna processing factor 39 homolog (s. cerevisiae)	55015		0.475	0.255	0.765	0.065	-0.19	-0.02	-0.14	0	0.6	-0.42	0.46	0.12	0.195	-1.805	0.045	-0.115	-0.315	-0.465	-0.135	-0.835	0.235	-0.345	-0.655	-0.225	-0.695	-0.165	0.025	-0.255	-2.23	-0.54	-0.51	-0.62	0.235	0.615	0.835	0.555	0.005	-0.925	-2.145	-1.125	0.61	0.28	1	-0.51	0.26
hSQ002846	ZEB1	zinc finger e-box binding homeobox 1	6935		0.245	0.155	0.665	0.255	0.005	-0.435	-0.105	0.015	0.57	-0.5	0.32	-0.01	-0.145	-2.165	-0.275	-0.625	-0.135	-0.715	-0.275	-0.835	0.23	-0.46	0.03	-0.41	-1.125	-0.285	0.235	-0.365	-1.825	-0.675	-0.355	-0.565	0.495	0.955	1.055	0.985	0.51	-0.78	-1.35	0.25	0.365	0.195	0.615	0.035	0.005
hSQ021585	ZDHHC23	zinc finger, dhhc-type containing 23	254887		-0.06	-0.14	-0.1	-0.35	0.075	0.025	0.085	-0.105	-0.27	-0.37	-0.24	-0.45	-0.005	-0.995	-0.005	-0.505	-0.71	-0.07	0.24	0.42	-0.385	-0.445	-0.125	-0.505	-0.125	0.195	0.195	0.235	-0.685	-0.335	-0.435	-0.655	-0.255	-0.305	-0.025	-0.185	-0.29	-0.7	-0.22	-0.67	0.04	-0.04	0.29	-0.46	-0.54
hSQ015502	SLC25A32	transcribed locus::solute carrier family 25, member 32	81034		0.45	0.26	0.98	0.18	0.245	-0.655	0.145	0.235	0.78	-0.48	0.3	-0.32	0.105	-1.235	-0.095	-0.335	0.04	-0.72	-0.18	-0.56	0.15	-0.34	-0.28	-0.37	-1.42	-0.74	-0.78	-0.54	-2.13	-0.72	-0.51	-1.09	0.27	0.52	0.81	0.59	-0.055	-1.255	-1.445	-1.035	0.235	0.375	0.435	-0.335	-0.3
hSQ035196	ATAD2	atpase family, aaa domain containing 2	29028		0.225	0.245	0.525	0.255	0.205	-0.205	0.035	-0.005	0.565	-0.295	0.365	0.185	-0.03	-1.33	-0.17	-0.44	-0.19	-0.33	-0.24	-0.4	0.285	-0.235	0.145	0.025	-1.185	-0.475	-0.275	-0.425	-1.45	-0.45	-0.23	-0.4	0.275	0.685	0.855	0.645	0.41	-0.85	-1.77	0.06	0.56	0.21	1.06	0.2	0.03
hSQ003875	MST4	serine/threonine protein kinase mst4	51765		0.7	0.58	1.04	0.48	-0.205	-0.285	-0.415	-0.335	0.66	-0.29	0.49	0.41	-0.015	-1.655	-0.035	-0.455	-0.095	-0.415	-0.285	-0.425	0.08	-0.38	-0.35	-0.6	-1.375	-0.085	0.105	-0.695	-2.82	-0.8	-0.55	-0.89	0.39	0.68	0.84	0.52	-0.36	-1.61	-4.09	-1.94	0.555	0.315	0.875	0.105	-0.18
hSQ036548	HEXIM1	hexamethylene bis-acetamide inducible 1::transcribed locus	10614		0.095	-0.015	0.095	-0.035	0.13	-0.63	0.02	-0.04	0.29	-0.17	0.28	-0.2	-0.33	-0.73	-0.22	-0.84	0.085	-0.205	-0.085	-0.065	0.045	-0.195	-0.045	-0.465	-0.495	-0.315	-0.225	-1.015	-0.535	-0.435	-0.075	-0.355	0.715	0.655	0.735	0.235	0.36	-0.01	-1.39	-0.35	0.57	0.44	0.69	0.53	-1.56
hSQ021678	CDYL	chromodomain protein, y-like	9425		-0.94	-1.29	-0.79	-1.08	0.45	0.13	0.4	0.2	-0.035	-0.405	0.205	-0.335	-0.335	-1.265	-0.165	-0.165	-1.115	-0.195	-0.225	0.305	-1.47	1.23	-1.9	-1.86	-0.33	-0.02	0.16	-0.16	3.55	3.55	3.55	3.55	-1.86	-1.68	-1.65	-1.69	-1.885	-2.385	-1.945	-2.725	0.06	-0.33	0.31	0.03	0.07
hSQ043162	KLF15	kruppel-like factor 15	28999		-0.03	0.25	0.44	0	0.305	0.155	0.635	0.435	0.04	-0.37	-0.06	-0.22	0.175	-0.445	0.335	0.075	-0.765	-0.275	-0.455	-0.065	0.57	0.22	0.62	0.11	0.025	0.845	0.435	0.055	-0.95	-0.34	-0.31	-0.77	-0.06	0.11	0.54	0.39	-0.075	-0.535	-1.725	-0.405	-0.63	0.15	1.22	-0.76	-0.595
hSQ021708	OSBPL10	oxysterol binding protein-like 10	114884		-0.01	-0.2	0.37	-0.27	-0.08	-0.6	0.08	-0.4	0.77	-0.13	0.15	-0.27	0.185	-0.555	-0.055	-0.265	-0.09	-0.96	-0.18	-1.72	0.425	-0.525	0.105	-0.445	-1.025	-0.895	-0.525	-0.945	-2.655	-0.815	-0.515	-1.085	0.28	-0.04	0.53	0.12	0.5	-0.35	-4.46	-0.59	-0.155	0.005	-0.105	-0.845	-0.78
hSQ006551	ZFAND5	full-length cdna clone cs0df030yh04 of fetal brain of homo sapiens (human)::zinc finger, an1-type domain 5	7763		0.165	-0.115	0.415	0.295	0.015	-0.565	-0.135	-0.155	0.46	0.84	0.51	0.35	-0.17	-1.55	-0.39	-0.68	-0.24	-0.41	-0.36	-1.14	0.265	-0.325	0.235	-0.005	-1	-0.25	-0.12	-0.43	-2.805	-0.635	-0.215	-0.325	0.335	0.385	0.575	0.305	0.355	-0.945	-3.375	-0.375	0.445	0.135	0.395	0.195	0.145
hSQ005948	STT3B	stt3, subunit of the oligosaccharyltransferase complex, homolog b (s. cerevisiae)	201595		0.335	0.525	0.605	0.165	-0.045	0.025	0.115	0.215	0.475	-0.505	0.505	0.085	-0.04	-1.36	-0.1	-0.3	-0.29	-0.71	-0.39	-1.21	0.05	-0.41	-0.26	-0.26	-1.67	-0.32	-0.15	-0.61	-2.885	-0.605	-0.365	-0.575	0.3	0.7	0.75	0.19	-0.125	-1.295	-4.005	-0.895	-0.82	-1.03	-0.61	-1.11	-0.23
hSQ014279	PRPS2	phosphoribosyl pyrophosphate synthetase 2	5634		0.12	0.09	0.47	0.12	0.33	-0.13	0.18	0.23	0.11	-0.56	-0.27	-0.35	0.035	-0.685	-0.225	-0.175	-0.195	-0.535	-0.135	-0.805	0.03	-0.19	-0.28	-0.28	-1.085	0.245	-0.155	-0.445	-2.41	-0.37	-0.22	-0.73	0.4	0.61	0.65	0.69	-0.175	-1.015	-5.555	-0.955	0.3	0.25	0.16	0.08	-0.185
hSQ023838	UBL3	ubiquitin-like 3	5412		0.225	0.055	0.285	-0.095	0.48	0.16	0.5	0.61	-0.23	-0.38	1.06	0.3	0.165	-0.595	0.265	0.035	-2.35	-1.4	-0.59	-0.59	0.355	-0.035	0.735	0.805	0.405	0.825	0.405	0.865	-0.65	-0.34	-0.37	-0.51	-0.46	0.13	-0.02	0.12	-0.475	-0.695	0.325	-0.655	0.055	-0.255	0.185	0.265	-0.075
hSQ020040	GYLTL1B	glycosyltransferase-like 1b	120071		-0.06	-0.18	-0.23	-0.27	0.365	0.415	0.225	1.095	-0.185	-0.045	-0.005	-0.175	0.675	0.775	0.595	0.455	-1.015	0.085	-0.005	0.885	-0.095	0.175	0.245	-0.325	0.01	0.26	0.21	0.27	-0.06	-0.21	-0.15	-0.44	-1.45	-1.82	-1.25	-1.46	-0.45	-0.62	-0.57	-0.62	-0.375	-0.365	0.075	-0.525	-0.36
hSQ011340	RNF11	ring finger protein 11	26994		0.5	0.23	0.06	0.19	-0.905	-0.615	-0.995	-0.905	0.605	-0.005	0.255	0.535	-0.51	-0.56	-0.69	-0.42	-0.415	-0.425	-0.865	-0.685	-0.455	-0.745	-0.745	-0.855	-1.855	-0.185	-0.055	0.605	-2.85	-0.81	-0.8	-0.55	0.77	1.13	1.34	1.27	-0.55	-1.78	-4.02	-1.13	-0.285	0.385	0.305	0.365	-0.57
hSQ000619	FOS	transcribed locus::fbj murine osteosarcoma viral oncogene homolog	2353		0.395	0.655	0.685	0.655	-1.045	-0.715	-0.045	-0.005	0.75	0.58	0.29	1.32	-0.945	-1.495	-0.935	-1.325	-0.66	-0.71	-0.35	-0.85	-0.485	-0.665	-0.775	-1.215	0.34	0.75	1.48	-0.96	-2.365	-0.745	0.925	-0.855	0.245	1.075	0.375	-0.055	1.215	0.535	-4.725	-1.195	0.5	0.99	0.01	-0.06	0.595
hSQ026007	PKD2	polycystic kidney disease 2 (autosomal dominant)	5311		0.05	0.21	0.14	-0.29	-0.215	-0.095	-0.015	0.025	0.2	-0.21	0.1	-0.52	0.17	-1.01	-0.38	-0.1	-1.72	-1.39	-1.41	-1.73	0.045	-0.315	-0.305	-0.565	-0.305	0.055	0.125	0.175	-1.21	-0.43	-0.29	-0.69	-0.055	-0.075	-0.005	-0.075	-0.21	-0.55	-0.43	-0.8	-0.125	-0.235	-0.095	-1.285	-0.4
hSQ019565	CNIH	cornichon homolog (drosophila)::transcribed locus	10175		0.22	0.21	0.4	0.06	0.09	-0.02	0.18	0.23	0.055	-0.425	0.375	0.005	-0.02	-0.65	-0.01	-0.22	-1.04	-1.4	-0.5	-0.95	-0.1	-0.37	-0.06	-0.06	0.43	1.09	0.73	0.93	-0.765	-0.175	-0.365	-0.435	-0.26	0.11	0.13	0.01	-0.535	-0.965	-0.945	-1.375	0.41	-1.66	0.64	-0.03	-0.19
hSQ000403	NBEA	neurobeachin	26960		0.205	0.175	0.445	-0.065	-0.09	-0.17	0.18	0.15	0.185	-0.345	0.065	-0.145	0.09	-1.47	0	-0.22	-0.445	-0.655	-0.835	-0.955	0.985	0.315	0.515	0.395	-0.52	-0.09	-0.28	-0.14	-1.215	-0.325	-0.105	-0.265	0.31	0.44	0.52	0.38	-0.175	-0.795	1.575	-0.305	-0.095	-0.325	0.305	-0.895	-0.23
hSQ025925	CEP120	centrosomal protein 120kda	153241		0.485	0.375	0.425	-0.005	0.165	0.215	0.265	0.365	0.205	-0.405	0.555	0.295	0.17	-1.15	0.45	0.15	-0.685	-1.005	-1.095	-1.265	0.19	0.04	0.24	0.45	-0.095	0.555	0.415	0.355	-1.1	-0.27	0.08	-0.04	-0.07	0.87	0.39	0.32	-0.08	-0.58	2.62	-0.8	0.065	0.205	0.385	-0.095	-0.26
hSQ022111	NOL8	nucleolar protein 8	55035		0.225	-0.015	0.495	-0.175	-0.03	-0.21	-0.13	-0.18	0.47	-0.31	0.22	-0.16	0.065	-0.885	-0.045	-0.465	-0.12	-0.15	-0.35	-0.7	0.12	-0.3	-0.26	-0.16	-1.37	-0.58	-0.48	-0.79	-2.275	-0.475	-0.315	-0.425	0.235	0.245	0.635	0.325	0.26	-0.65	0.71	-0.74	0.78	-0.05	0.86	0.03	0.155
hSQ029487	PPWD1	peptidylprolyl isomerase domain and wd repeat containing 1	23398		0.23	0.21	0.51	-0.03	0.155	0.075	0.405	0.325	0.19	-0.28	-0.02	-0.34	0.125	-1.135	-0.065	0.065	-0.24	-0.43	0.01	-0.9	0.005	-0.335	-0.205	0.025	-1.045	0.485	-0.085	-0.255	-2.785	-0.295	-0.345	-0.535	-0.15	0.21	0.55	0.45	0.28	-0.33	-2.29	-0.43	0.46	0.3	0.48	0.02	0.36
hSQ033721	ANK3	ankyrin 3, node of ranvier (ankyrin g)	288		0.075	0.045	0.545	-0.035	0.335	-0.025	0.425	-0.105	0.34	-0.2	0.18	-0.32	0.17	-0.31	0.13	-0.23	-0.09	-0.46	0.08	-0.06	0.43	-0.41	-0.05	-0.05	-0.19	0.12	0.02	0	-1.21	-0.56	-0.4	-0.67	0.22	-0.19	0.36	0.15	0.165	-0.915	-1.395	-0.425	0.075	-0.335	-0.075	-0.665	-0.085
hSQ000552	CRY1	cryptochrome 1 (photolyase-like)	1407		0.055	-0.045	0.445	0.065	0.55	0.01	0.2	0.61	0.12	-0.86	-0.23	-0.75	-0.18	-1.23	-0.2	-0.43	-0.36	-0.65	-0.23	-1.12	-0.035	-0.685	-0.185	-0.245	-1.31	-0.44	-0.33	-0.35	-2.87	-0.42	-0.39	-0.58	0.28	0.52	0.7	0.65	-0.055	-1.275	1.885	-0.915	0.195	0.025	0.465	-0.275	-0.125
hSQ003132	SOCS5	suppressor of cytokine signaling 5	9655		0.55	0.39	0.68	-0.02	-0.085	0.135	0.255	0.355	0.055	-0.795	-0.155	-0.325	-0.11	-1.61	-0.17	-0.14	-0.315	-0.325	-0.165	-1.205	-0.075	-0.575	-0.645	-0.615	-1.35	-0.06	-0.01	-0.43	-2.05	-0.33	-0.32	-0.65	0.305	0.825	0.805	0.475	-0.47	-1.91	-1.99	-1.54	0.515	0.115	0.485	-0.395	-0.1
hSQ024979	ANKRA2	ankyrin repeat, family a (rfxank-like), 2	57763		0.325	0.325	0.805	0.165	0.23	-0.38	0.13	0.27	0.525	-0.435	0.295	0.065	0.035	-1.025	0.095	-0.345	-0.095	-0.845	0.075	-0.685	0.215	-0.275	-0.025	-0.055	-0.77	-0.39	-0.08	-0.36	-1.975	-0.465	-0.215	-0.545	0.265	0.585	0.615	0.315	0.15	-1.07	0.95	-0.55	0.33	0.3	0.5	-0.03	-0.135
hSQ042927	LOC221710	hypothetical protein loc221710	221710		0.145	-0.025	0.165	-0.125	0.235	0.345	0.335	0.215	0.055	-0.635	-0.175	-0.185	-1.69	0.73	-2.31	0.73	0	0	0	-2.33	-0.91	0.98	-2.27	-1.44	-0.85	0.02	0.15	-0.17	1.675	-0.005	0.065	-0.455	-0.145	-0.025	0.185	-0.175	-0.375	-1.585	-1.445	-0.955	0.05	0.03	0.04	0.02	0.185
hSQ033596	C1ORF63	chromosome 1 open reading frame 63	57035		0.315	-0.145	0.095	0.245	-0.08	-0.47	-0.05	0.33	0.405	-0.165	0.545	0.595	-0.215	-1.035	-0.415	0.015	-0.75	-0.76	-0.64	-1.97	-0.08	-0.51	-0.27	-0.33	-0.955	-0.095	-0.115	-0.525	-2.415	-0.415	0.085	-0.195	0.215	0.015	0.685	0.415	0.035	-0.505	-4.195	-0.355	0.51	0.02	0.75	-0.1	0.245
hSQ038147	HNRNPH1	heterogeneous nuclear ribonucleoprotein h1 (h)	3187		-0.205	-0.335	-0.065	-0.215	-0.075	-0.485	-0.105	-0.085	0.435	0.165	0.275	0.095	-0.06	-0.43	-0.18	-0.37	-0.36	-0.71	-0.18	-0.38	0.025	-0.245	-0.015	0.015	-0.895	-0.285	-0.225	-0.715	-2.15	-0.71	-0.35	-0.68	0.39	0.2	0.73	0.46	0.65	-0.11	-2.46	-0.25	0.645	0.315	0.325	0.335	0.595
hSQ022750	PCNP	pest proteolytic signal containing nuclear protein	57092		0.185	0.055	0.495	0.455	0.16	-0.41	-0.07	-0.05	0.27	-0.47	0.12	-0.23	-0.23	-0.92	-0.29	-0.49	-0.125	-0.555	-0.185	-0.035	-0.045	-0.515	-0.395	-0.395	-3.75	0	-2.66	0	0	0	0	0	0.985	0.825	1.245	0.885	0.42	-0.47	-2.79	0.17	0.45	0.27	0.52	0.46	0.405
hSQ044048	MICAL3	microtubule associated monoxygenase, calponin and lim domain containing 3	57553		0.585	0.455	1.085	0.325	0.435	0.325	-0.035	-0.215	0.42	-0.37	0.09	-0.72	-0.015	-0.325	0.235	0.075	0.91	0.22	0.91	0.49	0.83	-0.6	-0.01	-0.27	0.215	-0.185	0.025	0.035	-0.41	-0.11	-0.16	-0.12	0.51	-0.33	0.31	-0.26	0.44	-0.62	-1.23	-1.3	0.825	-0.235	0.255	-0.615	0.405
hSQ035074	CMPK1	cytidine monophosphate (ump-cmp) kinase 1, cytosolic	51727		0.22	0.14	0.62	0.23	-0.855	-0.565	-0.625	-0.285	0.775	-0.455	0.345	0.215	-0.225	-1.255	-0.125	-0.445	-0.105	-0.235	-0.315	-1.435	0.115	-0.545	-0.335	-0.245	-1.015	-0.285	0.085	0.035	-2.035	-0.445	-0.215	-0.225	0.45	0.81	0.82	0.66	-0.005	-1.725	-2.975	-1.105	0.285	0.305	0.475	-0.045	-0.195
hSQ002471	ERI1	exoribonuclease 1	90459		0.39	0.43	0.38	-0.08	-0.1	0.37	0.22	0.14	-0.49	-0.82	-0.01	-0.13	1.235	1.235	1.235	1.235	0	0	0	-3.11	0	0	0	0	0.29	1	0.7	0.72	-0.385	-0.095	-0.235	-0.465	-0.16	0.14	0.06	-0.2	-0.215	-0.355	2.475	-0.555	-0.725	-1.705	-0.505	0.545	0.1
hSQ002752	DONSON	downstream neighbor of son	29980		0.22	0.18	0.6	0.26	0.4	-0.15	0.21	0.4	0.17	-0.56	-0.21	-0.36	-0.125	-0.775	-0.005	-0.275	-0.205	-0.615	-0.125	-0.135	0.205	-0.345	-0.315	-0.205	-0.975	-0.245	-0.095	-0.755	-2.085	-0.525	-0.275	-0.625	-0.02	-0.09	0.28	-0.07	0.04	-1	-3.22	-0.89	0.385	0.175	0.715	-0.245	0.195
hSQ028073	SCAF8	sr-related ctd-associated factor 8	22828		-0.055	-0.575	0.165	-0.195	-0.69	-0.94	-0.79	-0.86	0.505	-0.405	0.115	-0.335	-0.485	-1.265	-0.385	-0.665	-0.54	-0.61	-0.26	-1.41	0.105	-0.525	-0.225	-0.345	-0.935	-0.385	-0.385	-0.715	-2.59	-0.68	-0.25	-0.68	0.285	0.265	0.345	0.265	0.285	0.425	-4.005	-0.905	0.23	-0.16	-0.9	-0.26	0.08
hSQ011670	SLC7A9	solute carrier family 7 (glycoprotein-associated amino acid transporter light chain, bo,+ system), member 9::solute carrier family 7 (cationic amino acid transporter, y+ system), member 9	11136		-0.595	-0.595	-0.595	-0.595	-0.115	-0.505	0.315	0.335	-0.69	-0.69	-0.69	0.14	0.275	-0.635	-0.175	-0.175	0.34	0.34	0.34	0.5	-0.25	-0.36	-0.17	-0.39	-0.06	0.12	0.08	0.51	-1.21	-0.24	-0.21	-0.26	-0.185	-0.485	-0.065	0.025	0.075	-0.345	-0.405	-0.675	0.38	0.75	-0.69	-0.69	-0.26
hSQ031423	FBXO28	f-box protein 28	23219		0.48	0.58	0.94	0.52	-0.83	-0.71	-0.59	-0.35	1.09	-0.16	0.46	0.22	-0.435	-1.325	-0.255	-0.545	-0.455	-0.665	-0.565	-0.705	-0.13	-0.7	-0.77	-0.78	-1.005	-0.015	0.225	-0.145	-2.13	-0.53	-0.67	-0.71	0.455	0.845	0.745	0.445	-0.145	-1.135	-2.225	-1.785	0.215	0.395	0.125	-0.285	-0.375
hSQ008958	CASC5	cancer susceptibility candidate 5	57082		0.695	1.005	1.065	0.345	-0.305	-0.105	-0.235	-0.425	0.585	-0.055	0.325	0.505	-0.325	-1.185	-0.535	-0.435	-0.815	-0.905	-0.545	-0.485	0.15	-0.65	-0.43	-0.72	-0.82	0.04	-0.1	-0.12	-1.29	-0.64	-0.63	-1.04	0.01	0.01	0.27	-0.09	-0.04	-0.8	-1.11	-1.26	0.1	0.12	0.52	-0.98	-0.52
hSQ034356	CENPE	centromere protein e, 312kda	1062		1.105	0.515	0.285	0.075	-0.47	0.05	-0.49	-0.25	1.18	0.27	1.03	0.69	-0.61	-2.12	-0.11	-1.11	0.64	0.85	-0.1	-0.06	0.44	0.11	-0.02	-0.38	-0.645	0.355	0.665	-0.555	-0.87	-0.44	0.21	0.21	-0.305	0.915	0.275	-0.485	0.055	-0.595	-2.035	-0.555	1.67	0.41	1.69	0.65	0.565
hSQ027261	TOMM20	translocase of outer mitochondrial membrane 20 homolog (yeast)	9804		0	0.4	0.61	0.06	0.27	-0.3	-0.06	-0.02	0.025	-0.385	0.225	-0.025	-0.055	-0.695	-0.195	-0.455	-0.08	-0.87	-0.3	-0.49	0.065	-0.205	-0.185	-0.285	-0.77	4.3	0.03	-0.69	-1.035	-0.565	0.035	-0.435	0.415	0.395	0.775	0.255	0.15	-0.96	-1.1	-0.47	0.385	0.475	0.395	0.455	0.31
hSQ027597	PLEKHA1	pleckstrin homology domain containing, family a (phosphoinositide binding specific) member 1	59338		0.225	-0.045	0.475	0.315	0.19	-0.42	0.18	0.07	0.465	-0.425	0.205	0.175	-0.205	-0.925	-0.215	-0.255	-0.52	-0.93	-0.32	-0.7	0.145	-0.445	0.345	0.105	-0.44	0.35	-0.2	-0.41	-1.735	-0.495	-0.335	-0.745	0.615	0.785	1.155	1.115	0.485	-0.385	-0.715	0.355	-0.635	-0.095	0.225	0.325	0.385
hSQ009899	SESN1	sestrin 1	27244		0.025	0.355	0.405	-0.215	-0.14	-0.43	-0.07	-0.53	0.585	-0.405	0.115	0.195	0.2	-1.17	0	-0.32	-0.295	-0.465	-0.405	-1.735	0.445	-0.155	-0.045	-0.045	-1.57	-0.43	-0.62	-0.73	-2.465	-0.605	-0.805	-0.675	0.51	0.95	1.18	0.69	0.46	-1.07	-3.95	-0.08	0.325	0.415	0.385	-0.325	-0.01
hSQ027923	VEZT	vezatin, adherens junctions transmembrane protein	55591		0.31	0.11	0.61	-0.02	0.255	-0.125	0.055	-0.015	0.18	-0.53	0.08	-0.3	-0.09	-1.16	-0.17	-0.32	-0.12	-0.18	-0.32	-0.81	0.355	-0.275	0.035	0.255	-0.79	0.06	-0.14	-0.19	-1.825	-0.575	-0.275	-0.455	0.375	0.465	0.745	0.485	0.055	-1.015	-2.495	-0.855	0.65	0.1	0.86	0.08	0.05
hSQ015950	GPSM1	g-protein signaling modulator 1	26086		-0.19	-0.13	0	-0.36	0.065	-0.155	-0.055	-0.305	0.345	0.295	0.345	0.105	0.125	-0.065	-0.035	-0.105	-0.035	-0.405	-0.015	-0.705	0.24	-0.05	0.22	-0.08	-0.325	-0.705	-0.435	-0.955	0.6	-0.26	-0.02	-0.63	0.65	0.12	0.29	0.02	0.18	-0.21	-0.16	-0.7	-0.02	0.17	-0.06	-0.31	-0.435
hSQ008420	CUL4A	cullin 4a	8451		0.09	-0.07	0.4	-0.03	-0.125	-0.485	-0.325	-0.225	0.7	-0.35	0.27	0.18	-0.065	-1.515	-0.555	-0.525	-0.62	-0.66	-0.74	-1.63	0.425	-0.115	-0.015	0.175	-0.37	0.07	0.09	0.29	-2.385	-0.725	-0.465	-0.625	0.18	0.39	0.4	0.37	0.325	-0.865	-2.665	-0.465	0.405	-0.045	0.365	-0.175	0.06
hSQ016980	TIPARP	tcdd-inducible poly(adp-ribose) polymerase	25976		0.01	0.31	0.4	0.12	-0.11	-0.43	-0.25	-0.16	0.14	-0.57	-0.17	-0.48	-0.455	-0.675	-0.105	-0.425	-0.39	-0.39	-0.29	-0.65	0.245	0.145	0.035	-0.295	-0.845	0.185	0.045	-0.565	-2.015	-0.525	-0.095	-0.455	0.04	0.15	0.45	0.02	-0.215	-0.945	-3.085	-0.615	0.075	0.045	0.085	-0.195	-0.24
hSQ026082	PTCH1	patched 1	5727		0.075	0.025	0.485	-0.055	-0.32	-0.37	-0.13	-0.26	0.44	0.05	0.26	0.06	-0.135	-0.395	-0.225	-0.035	-0.215	-0.395	0.015	-0.455	0.09	-0.36	-0.12	-0.11	-0.465	-0.495	-0.495	-0.405	-0.745	-0.495	-0.245	-0.555	0.57	0.22	0.6	0.47	0.54	-0.41	-1.39	-0.11	0.31	-0.04	0.27	-0.19	0.085
hSQ036754	TMEM64	transmembrane protein 64	169200		0.25	0.48	0.57	0.34	-0.575	-0.555	-0.525	-0.325	0.895	-0.025	0.605	0.705	-0.265	-1.135	-0.565	-0.615	-0.655	-0.645	-0.405	-1.765	0.215	-0.375	0.045	-0.475	-1.515	-0.375	-0.355	-0.545	-2.675	-0.815	-0.675	-1.075	0.355	0.505	0.815	0.345	-0.325	-1.445	-2.485	-1.085	0.195	0.195	0.415	-0.425	3.2
hSQ042473	MTF2	metal response element binding transcription factor 2	22823		0.765	0.465	1.175	0.415	-0.245	-0.055	0.055	0.425	0.885	-0.145	0.585	0.325	0.115	-1.455	0.115	-0.075	0.06	-0.62	0.12	-0.38	-0.02	-0.87	-0.73	-0.4	-2.28	-0.78	-0.49	-0.39	-4.705	-1.035	-1.105	-0.805	0.385	0.755	1.125	0.825	0.18	-1.2	-1.9	-1.04	0.285	0.415	0.815	0.015	0.08
hSQ037872	ANKIB1	ankyrin repeat and ibr domain containing 1	54467		0.305	0.465	0.785	0.305	-0.32	-0.07	-0.13	0.1	0.39	-0.65	0.01	-0.32	-0.105	-0.905	-0.065	-0.295	-0.29	-0.55	-0.18	-0.96	0.145	-0.135	-0.365	-0.195	-1.48	-0.2	-0.22	-0.59	-2.48	-0.59	-0.5	-0.7	0.51	1.07	0.89	0.74	-0.135	-1.595	-3.045	-1.095	0.515	0.275	0.415	0.095	0.015
hSQ035174	CCAR1	cell division cycle and apoptosis regulator 1	55749		0.26	-0.12	0.66	0.01	0.28	-0.03	0.15	0.07	0.275	-0.595	-0.025	-0.405	-0.02	-1.11	-0.4	-0.57	-0.31	-0.16	-0.52	-0.9	0.01	-0.55	-0.42	-0.22	-0.2	0.09	0.18	0.26	-1.435	-0.535	-0.335	-0.445	0.03	0.13	0.54	0.43	0.2	-0.6	-1.22	-0.44	0.42	-0.12	0.81	0.01	0.24
hSQ035345	CA8	carbonic anhydrase viii	767		0.67	0.32	0.9	0.7	0.005	-0.015	0.005	1.245	0.075	-0.305	0.025	1.835	1.19	1.19	-2.41	-2.81	-4.09	-3.16	-3.02	-2.51	-1.735	-1.815	-1.285	1.325	-0.235	0.045	0.175	0.125	-0.6	-0.22	-0.06	-0.31	0.13	0.15	0.38	0.16	-0.24	-0.76	-0.93	-0.91	0.52	-0.01	0.86	-0.05	-0.245
hSQ015549	NFYA	nuclear transcription factor y, alpha	4800		0.23	-0.12	0.2	0.2	-0.305	-0.325	-0.315	-0.475	0.08	-0.3	0.39	-0.17	-0.295	-1.095	-0.365	-0.695	-0.42	-0.6	0.46	-0.31	0.155	-0.555	0.125	-0.435	-0.115	0.295	0.115	0.085	-0.56	-0.27	-0.11	-0.25	-0.205	-0.105	-0.025	-0.205	0.025	-0.355	-0.905	-0.575	-0.045	-0.275	0.165	-0.305	0.085
hSQ034907	PDHX	pyruvate dehydrogenase complex, component x	8050		0.16	-0.03	0.54	0.25	-0.25	-0.27	0.02	0.06	0.33	-0.38	0.13	-0.24	-0.085	-1.045	-0.205	-0.455	-0.275	-0.475	-0.065	-0.105	0.175	-0.415	-0.055	-0.265	0	0.19	0.21	-0.47	-1.445	-0.875	-0.745	-0.815	-0.125	0.255	0.435	0.265	0.25	-0.94	-1.9	-0.79	0.35	-0.07	0.52	0.06	-0.075
hSQ034009	PRC1	rcc1 domain containing 1::protein regulator of cytokinesis 1	9055		0.69	-0.42	-0.1	0.17	-0.07	0.1	0.28	0.13	-0.085	-0.775	-0.885	-0.635	-2.51	1.61	-3.22	-2.87	0	0	-2.68	-3.85	-2.075	1.425	1.425	-2.975	0.125	0.185	0.415	0.765	-1.205	-0.405	-0.375	-0.735	0.525	3.415	0.585	0.155	-0.505	-0.715	-0.535	-1.365	-0.045	-0.245	0.135	-1.835	-0.055
hSQ029318	PDE12	phosphodiesterase 12	201626		0.125	0.055	0.495	0.225	0.255	-0.125	0.105	0.115	0.275	-0.645	-0.065	-0.335	-0.35	-1.13	-0.48	-0.67	-0.3	-0.67	-0.05	-0.17	0.06	-0.46	-0.12	-0.34	-0.835	-0.335	-0.345	-0.235	-1.29	-0.58	-0.39	-0.64	0.585	0.335	0.645	0.395	0.045	-0.715	-1.925	-0.515	0.385	-0.305	0.205	-0.245	0.26
hSQ000263	TCF12	transcription factor 12	6938		0.15	0.15	0.64	0.04	0.135	-0.025	0.205	0.165	0.2	-0.95	-0.29	-0.55	-0.07	-0.97	-0.2	-0.19	-0.23	-0.6	-0.14	-0.82	-0.12	-0.59	-0.38	-0.43	-1.34	-0.16	-0.39	-0.51	-2.4	-0.46	-0.35	-0.57	0.26	0.48	0.72	0.51	-0.075	-1.405	-3.415	-0.565	0.055	0.155	0.185	-0.345	-0.265
hSQ022428	DCK	deoxycytidine kinase	1633		0.165	0.035	0.385	0.255	0.395	-0.205	0.215	0.095	0.275	-0.815	-0.235	-0.165	-0.07	-1.14	-0.37	-0.34	-0.14	-0.56	-0.42	-0.56	-0.08	-0.73	-0.33	-0.7	-1.365	-0.255	0.055	0.125	2.3	-0.66	-0.17	-0.39	0.16	0.26	0.85	0.53	-0.325	-1.695	-3.765	-0.785	0.325	0.355	0.455	0.385	-0.325
hSQ000068	SOX4	sry (sex determining region y)-box 4	6659		0.035	0.155	0.365	-0.135	-0.15	0.19	0.11	0.16	0.195	-0.405	-0.065	-0.135	-0.095	-0.655	-0.295	-0.335	-0.72	-0.4	-0.36	-1.03	-0.36	-0.75	-0.28	-0.37	0.285	0.655	0.445	0.885	-1.24	-0.33	-0.44	-0.7	-0.3	0.09	0.28	0.32	-0.105	-0.725	-0.515	-0.895	-0.04	0.12	0.43	-0.55	-0.59
hSQ019378	PDZRN3	pdz domain containing ring finger 3	23024		-0.105	-0.065	0.235	-0.195	0.19	0.06	0.25	0.11	0.02	-0.85	-0.32	-0.66	-0.275	-0.895	-0.255	-0.605	-0.13	-0.34	0.03	-0.73	-0.145	-0.635	-0.075	-0.315	0.045	0.255	0.155	0.565	-0.935	-0.595	-0.385	-0.505	-0.39	-0.35	-0.31	-0.17	-0.135	-1.035	-1.275	-0.555	-0.12	-0.3	0.52	-0.38	-0.485
hSQ037183	UBQLN1	ubiquilin 1	29979		-0.01	-0.01	0.15	-0.17	0.135	0.095	-0.025	0.145	0.055	-0.455	-0.105	-0.425	-0.155	-0.695	-0.075	-0.085	-0.8	-0.77	-0.53	-1.25	0.015	-0.245	-0.285	-0.005	-0.61	0.6	-0.2	-0.46	-1.77	-0.25	-0.33	-0.46	-0.07	0.29	0.56	0.7	-0.13	-0.67	-2.74	-0.69	0.205	0.285	0.385	0.175	-0.115
hSQ022638	UBE4A	ubiquitination factor e4a (ufd2 homolog, yeast)::ubiquitination factor e4a	9354		0.16	-0.18	0.31	-0.11	0.285	-0.025	0.125	0.275	0.325	-0.425	-0.005	-0.335	-0.03	-0.86	0.04	-0.02	-0.575	-0.765	-0.305	-1.605	0.145	-0.155	-0.285	-0.095	-0.445	0.415	0.175	-0.235	-2	-0.4	-0.11	-0.45	-0.45	0.08	0.13	0.11	-0.165	-0.665	-2.925	-1.095	0.38	0.39	0.31	-0.12	-0.095
hSQ030680	E2F3	e2f transcription factor 3	1871		0.285	-0.095	0.535	0.015	0.225	-0.155	-0.015	-0.045	0.225	-0.835	-0.075	-0.415	-0.355	-1.545	-0.295	-0.655	-0.22	-0.41	-0.14	-0.65	0.19	-0.46	-0.07	-0.17	-0.63	-0.16	0.31	-0.4	-1.715	-0.575	-0.095	-0.375	-0.13	-0.05	0.06	-0.08	0.075	-1.195	-2.665	-0.735	0.265	-0.255	0.435	-0.125	0.28
hSQ032508	B3GNT5	mcf.2 cell line derived transforming sequence-like 2::udp-glcnac:betagal beta-1,3-n-acetylglucosaminyltransferase 5	84002		0.65	0.48	0.63	0.13	-0.32	-0.52	-0.67	-0.58	0.385	-0.405	0.085	-0.315	0.16	-1.09	0.34	-0.06	-0.595	-0.315	-0.405	-0.655	0.275	-0.005	-0.265	-0.875	-0.385	0.435	0.095	-0.055	-0.5	-0.28	-0.39	-0.35	-0.09	0.15	0.29	-0.27	-0.17	0.04	-1.18	-0.94	-0.825	-0.865	0.045	-0.255	-0.36
hSQ037789	FAM91A2	family with sequence similarity 91, member a2	57234		0.665	0.935	0.975	0.535	-0.065	0.125	0.015	0.425	0.54	-0.31	0.49	0.17	-0.16	-1.09	0.12	0.09	-0.545	-0.725	-0.305	-0.965	0.52	0.15	-0.31	0.03	-1.195	0.345	0.125	-0.535	-2.24	-1.78	-1.78	-0.68	0.135	0.905	1.145	0.895	-0.03	-1.1	-2.42	-1.08	0.655	0.735	0.295	0.255	-0.075
hSQ045085	SF3B1	splicing factor 3b, subunit 1, 155kda	23451		0.22	0.01	0.56	0.08	-0.085	-0.415	-0.395	-0.305	0.745	-0.335	0.305	0.035	-0.095	-1.405	-0.215	-0.625	-0.34	-0.42	-0.05	-0.62	0.25	-0.42	-0.31	-0.23	-1.635	-0.375	-0.205	-1.095	-3.705	-0.865	-0.545	-0.735	0.29	0.69	0.78	0.42	0.38	-0.59	-5.71	-0.38	0.67	0.28	0.63	-0.13	0.355
hSQ036276	G3BP1	gtpase activating protein (sh3 domain) binding protein 1	10146		0.01	-0.26	0.49	0.53	-0.06	-0.78	-0.11	-0.19	0.385	-0.385	0.095	-0.055	-0.13	-0.7	-0.23	-0.47	-0.295	-0.865	-0.155	-0.225	0.265	-0.345	0.055	0.015	-0.81	-0.56	-0.18	-0.4	-1.6	-0.57	-0.22	-0.69	1.095	0.495	1.085	0.795	0.69	-0.26	-1.51	0.44	0.39	0.26	0.34	0.52	0.745
hSQ032967	NET1	neuroepithelial cell transforming 1	10276		0.405	0.205	0.655	0.165	-0.06	-0.22	0.07	-0.22	0.16	-0.44	-0.09	-0.64	-0.41	-1.15	-0.37	-0.66	-0.39	-0.38	-0.39	-0.69	0.03	-0.57	-0.15	-0.55	-0.385	0.035	0.165	0.335	-1.595	-0.445	-0.295	-0.495	0.135	0.395	0.385	-0.065	0.155	-1.145	-3.155	-0.875	0.585	-0.135	0.315	-0.135	-0.275
hSQ031273	PPP2CA	protein phosphatase 2 (formerly 2a), catalytic subunit, alpha isoform::protein phosphatase 2, catalytic subunit, alpha isozyme	5515		0.275	0.215	0.625	0.205	-0.035	-0.075	0.115	0.135	0.41	-0.22	0.1	-0.24	-0.305	-0.985	-0.155	-0.355	-0.325	-0.565	-0.215	-0.755	-0.05	-0.35	-0.32	-0.94	-0.775	0.205	0.155	-0.005	-2.075	-0.195	-0.035	-0.335	0.385	0.685	0.685	0.645	0.06	-0.75	-3.28	-0.77	0.3	0.22	0.32	0.2	-0.125
hSQ026140	SENP6	sumo1/sentrin specific peptidase 6	26054		0.625	0.265	0.865	0.225	-0.255	-0.115	-0.295	-0.365	0.335	-0.705	0.135	-0.405	0.05	-1.26	-0.11	-0.31	-0.1	-0.18	-0.22	-0.75	0.145	-0.355	-0.445	-0.205	-1.41	-0.73	-0.29	-0.98	-2.3	-0.5	-0.2	-0.36	0.495	0.815	1.005	0.685	0.265	-0.615	-2.565	-0.415	0.87	0.11	0.97	0.28	0.21
hSQ038825	TMEM168	transcribed locus::transmembrane protein 168	64418		-0.11	-0.06	0.25	0.24	0.19	-0.09	0.1	0.17	-0.34	-0.2	-0.25	-0.47	0.05	-1.05	-0.32	-0.54	-0.425	-0.495	-0.675	-0.525	0.375	0.175	0.565	0.305	-0.075	-0.165	-0.095	-0.005	-0.525	-0.035	0.045	-0.165	-0.195	-0.115	0.015	0.075	-0.335	-0.505	-0.025	-0.345	0.07	-0.45	-0.18	-0.45	0.235
hSQ033061	GOPC	golgi-associated pdz and coiled-coil motif containing	57120		0.165	-0.035	0.705	0.365	0.49	-0.24	0.24	0.23	0.055	-0.495	-0.135	-0.175	0.22	-0.65	-0.03	-0.25	-0.225	-0.845	-0.375	-0.195	0.305	-0.065	0.175	0.155	-0.25	-0.2	-0.04	-0.13	-0.775	-0.325	-0.005	-0.225	0.23	0.29	0.41	0.29	0.06	-0.33	-0.26	-0.09	0.335	0.035	0.605	0.115	0.175
hSQ038355	OTUD6B	otu domain containing 6b	51633		0.43	0.71	0.59	0.02	0.31	0.61	0.38	0.4	0.075	-0.765	-0.055	-0.525	0.315	-1.115	-0.095	-0.045	-0.09	-0.54	-0.18	-0.55	-0.09	-0.24	-0.4	-0.29	-0.445	0.055	-0.025	0.265	-0.975	-0.405	-0.305	-0.535	-0.09	0.34	0.41	0.2	-0.66	-0.88	2.46	-0.71	0.77	0.24	1.07	0.32	0.145
hSQ027542	LMAN1	lectin, mannose-binding, 1	3998		0.265	0.235	0.535	0.155	0.43	0.22	0.42	0.33	0.04	-0.77	-0.18	-0.33	-0.115	-1.465	-0.335	-0.215	-0.49	-0.82	-0.35	-0.6	0.55	-0.01	0.19	0.12	-0.62	0.14	0.05	0.13	-1.375	-0.315	-0.245	-0.485	0.01	0.19	0.54	0.28	-0.225	3.465	-1.345	-0.655	0.23	0.24	0.54	-0.21	-0.02
hSQ036420	SRSF5	serine/arginine-rich splicing factor 5	6430		0.065	0.125	0.605	-0.135	0.465	-0.385	0.025	-0.215	0.335	-0.075	0.205	-0.425	0.23	-0.29	0.23	-0.46	0.54	-0.26	0.55	0.08	0.54	-0.02	0.25	0.32	0.12	-0.06	0.19	0.02	-0.855	-0.155	-0.095	-0.415	0.595	0.435	-0.055	-0.015	0.53	0.5	-1.6	-0.71	0.35	0.76	0.23	0.63	-0.275
hSQ031950	CTNNB1	catenin (cadherin-associated protein), beta 1, 88kda	1499		0.18	0.21	0.55	0.63	-0.15	-0.43	-0.32	-0.19	0.635	0.255	0.595	0.245	-0.2	-0.69	-0.18	-0.3	-0.26	-0.68	-0.18	-0.35	0.145	-0.285	-0.315	-0.295	-1.005	-0.325	-0.075	-0.465	-2.705	-0.695	-0.335	-0.725	0.56	0.43	0.72	0.38	0.49	-0.15	-3.64	-0.48	0.68	0.49	0.69	0.76	0.15
hSQ021394	HECW2	hect, c2 and ww domain containing e3 ubiquitin protein ligase 2	57520		0.53	0.58	0.51	0.42	-0.56	-0.3	-0.45	-0.58	0.715	0.145	0.475	0.365	-0.515	-1.045	-0.225	-0.795	-0.12	-0.12	-0.04	-0.21	0.235	-0.045	-0.265	-0.225	-0.805	0.135	0.535	-0.745	-1.335	-0.515	-0.195	-0.415	0.465	1.055	0.555	0.045	0.565	-0.135	-2.165	-0.405	0.77	0.77	-0.44	0.12	0.16
hSQ032156	SRRM1	serine/arginine repetitive matrix 1	10250		0.085	-0.115	0.395	-0.065	-0.375	-0.835	-0.445	-0.385	0.765	-0.185	0.315	0.185	-0.4	-1.07	-0.31	-0.69	-0.215	-0.825	-0.345	-1.515	0.325	-0.345	0.395	0.125	-0.27	-0.11	-0.14	-0.24	-1.535	-0.815	-0.315	-0.755	-0.27	-0.39	0	-0.15	0.575	-0.655	-2.515	-0.515	0.54	0.09	0.39	-0.18	-0.06
hSQ032291	PQLC3	pq loop repeat containing 3	130814		0.3	0.24	0.67	0.28	0.21	-0.05	0.28	0.51	0.24	-0.51	-0.12	-0.62	-0.135	-0.945	-0.235	-0.325	-0.105	-0.615	-0.175	-0.575	0.065	-0.265	-0.115	-0.265	-0.965	0.005	0.005	-0.235	-2.225	-0.325	-0.255	-0.665	0.68	0.71	0.82	0.61	-0.045	-1.385	-2.935	-1.035	-0.045	0.145	0.005	-0.415	-0.18
hSQ025645	LUC7L3	luc7-like 3 (s. cerevisiae)	51747		0.26	0.15	0.6	-0.03	-0.305	-0.465	-0.305	0.025	0.77	-0.12	0.55	0.46	0.005	-1.155	-0.125	-0.185	-0.295	-0.415	-0.215	-1.065	0.28	-0.36	-0.33	-0.07	-1.475	-0.615	-0.305	-0.635	-3.43	-1.15	-0.73	-0.83	0.25	0.76	0.84	0.5	0.37	-0.83	-3.51	-0.28	0.86	0.25	0.96	-0.11	0.355
hSQ038025	ATG12	atg12 autophagy related 12 homolog (s. cerevisiae)	9140		0.865	0.385	0.835	0.755	-0.89	-0.48	-0.63	-0.47	0.37	-0.44	0.14	0.21	-0.66	-2.06	-0.22	-0.23	0	0	-0.7	-1.37	0.485	-0.165	0.345	0.025	-0.1	0.39	0.33	0.5	-0.73	-0.03	-0.13	-0.28	0	0.02	0.32	0.09	0.04	-0.7	-0.34	-0.29	0.775	0.235	0.415	0.235	0.19
hSQ009172	BTG1	b-cell translocation gene 1, anti-proliferative	694		-0.11	0.02	0.27	-0.12	-0.53	-0.79	-0.57	-0.69	0.32	-0.06	0.33	-0.05	-0.45	-0.76	-0.34	-0.58	-0.715	-0.925	-0.415	-2.095	-0.09	-0.43	-0.36	-0.49	-0.49	-0.1	0.01	-0.88	-1.735	-0.525	0.005	-0.695	0.01	-0.07	0.03	-0.09	0.025	-0.815	-2.725	-1.295	-0.05	0.2	-0.04	-0.56	-0.08
hSQ025857	GTF2E1	general transcription factor iie, polypeptide 1, alpha 56kda	2960		0.165	0.185	0.465	0.135	-0.015	-0.215	0.145	0.185	0.19	-0.08	-0.03	-0.55	-0.24	-0.77	-0.29	-0.46	-0.12	-0.51	-0.13	-0.34	0.02	-0.28	-0.08	-0.44	-0.83	-0.16	-0.14	-0.59	-1.715	-0.525	-0.245	-0.695	0.035	-0.065	0.275	-0.165	-0.035	-0.835	-2.135	-0.855	0.33	0.17	0.31	-0.05	-0.115
hSQ035620	YWHAQ	tyrosine 3-monooxygenase/tryptophan 5-monooxygenase activation protein, theta polypeptide	10971		-0.05	0	0.31	0.07	-0.06	-0.52	-0.13	-0.25	0.61	-0.45	0.14	0.23	-0.235	-0.775	-0.305	-0.335	-0.215	-0.635	-0.095	-1.075	0.33	-0.27	0.32	0.09	-1.225	-0.425	-0.495	-0.575	-2.355	-0.385	-0.305	-0.595	0.19	0.39	0.49	0.34	0.18	-0.88	-3.66	-0.4	0.24	0.22	0.17	-0.19	-0.235
hSQ044258	C6ORF1	chromosome 6 open reading frame 1	221491		0.125	0.255	-0.075	0.265	0.265	-0.025	0.015	0.175	0.07	0.09	0.31	-0.19	-0.565	-0.625	0.025	-0.445	0.01	-0.06	0.19	0.51	0.12	0.29	1.14	-0.02	-0.1	0.13	0.1	-0.36	0.17	0.18	0.16	-0.36	0.37	0.48	0.11	-0.23	0.07	-0.27	-0.9	-1.02	-0.025	0.395	0.365	0.365	-0.085
hSQ014029	FAM81A	family with sequence similarity 81, member a	145773		-0.07	0.24	0.06	-0.44	0.41	0.29	0.55	0.18	0.46	-0.07	-0.21	-0.24	0.635	-0.175	0.565	0.185	0.055	-0.055	0.475	0.015	0.09	-0.39	-0.36	-0.27	-0.415	-0.555	0.085	0.045	-1.365	-0.575	-0.345	-0.775	0.275	0.065	0.575	0.285	0.15	-0.3	-0.87	-0.44	-0.18	0.08	-0.16	-0.71	-0.395
hSQ015981	ZNF608	zinc finger protein 608	57507		0.68	0.28	0.54	-0.13	-0.11	0.1	0.06	-0.86	0.95	0.33	0.59	-0.16	0.125	-0.865	0.465	-0.275	0.11	0.3	-0.1	-0.27	0.67	-0.35	0	-0.66	-0.09	0.06	0.03	-0.04	-1.14	-0.47	-0.32	-0.59	-0.325	-0.415	-0.055	-0.515	0.155	-0.385	-0.525	-0.765	-0.025	-0.295	-0.075	-0.765	-0.065
hSQ009571	TRIM13	tripartite motif containing 13	10206		0.12	0.16	0.44	0.01	-0.135	-0.135	-0.105	-0.075	0.7	-0.1	0.16	0.02	0.12	-0.56	-0.07	-0.12	-0.25	-0.59	-0.18	-0.99	0.05	-0.54	-0.31	-0.38	-0.525	-0.145	-0.175	-0.385	-1.33	-0.35	-0.38	-0.74	0.285	0.315	0.605	0.275	-0.155	-0.945	-2.055	-0.905	0.165	-0.025	0.145	-0.315	-0.475
hSQ014853	FGF9	fibroblast growth factor 9 (glia-activating factor)	2254		0.185	-0.095	-0.105	-0.155	0.115	0.255	0.045	-0.045	-0.39	-0.25	-0.18	-0.4	-0.955	-1.105	-0.405	-0.175	-1.13	-0.37	0	-0.4	-3.34	-1.81	-1.4	0	0.175	0.085	0.335	0.185	-0.29	-0.13	0.16	-0.37	-0.24	-0.21	-0.08	0.41	-0.945	-0.765	-0.305	-1.015	0.33	0.33	-0.67	0.33	-0.16
hSQ015214	CHD6	hypothetical loc100505744::chromodomain helicase dna binding protein 6	84181		0.02	-0.12	0.33	0.04	0.15	-0.45	0.09	0.11	0.57	-0.08	0.45	0.29	-0.015	-0.765	-0.065	-0.205	-0.445	-0.705	-0.245	-0.695	0.345	-0.245	0.275	0.245	-0.975	-0.205	-0.435	-0.715	-2.155	-0.395	-0.095	-0.365	0.715	0.435	0.595	0.605	0.48	-0.73	-3.37	-0.14	0.315	-0.105	0.395	-0.015	0.24
hSQ020751	TMTC4	transmembrane and tetratricopeptide repeat containing 4	84899		0.395	0.125	0.445	-0.245	0.33	0.24	0.35	0.34	0.035	-0.655	0.065	-0.375	0.04	-1.23	0.13	-0.02	-0.03	-0.33	0.46	-0.49	0.245	-0.285	0.165	0.065	-0.665	0.065	0.185	-0.005	-1.215	-0.235	0.085	-0.305	-0.065	0.205	0.005	-0.255	-0.395	-0.905	0.095	-1.075	-0.48	-0.85	-0.42	-1.06	-0.045
hSQ023901	KTN1	kinectin 1 (kinesin receptor)	3895		0.3	-0.23	0.71	0.14	-0.22	-0.3	-0.36	-0.34	0.44	-0.46	0.24	-0.37	0.27	-0.8	0	-0.16	-0.025	-0.125	-0.045	-0.825	0.15	-0.4	-0.52	-0.15	-0.69	-0.53	-0.17	-0.24	-1.46	-0.55	-0.26	-0.21	0.525	0.555	0.735	0.705	0.465	-0.195	-1.245	-0.225	1.05	-0.01	1.18	0.62	0.605
hSQ026998	VCPIP1	valosin containing protein (p97)/p47 complex interacting protein 1	80124		0.495	0.295	0.905	0.575	-0.335	-0.435	-0.295	-0.215	0.52	-0.67	0.23	0.14	-0.175	-1.705	-0.115	-0.545	-0.08	-0.38	-0.33	-0.5	0.3	0.11	-0.2	-0.45	-1.2	-0.32	0.06	-0.46	-1.91	-0.66	-0.32	-0.58	0.59	0.68	0.93	0.59	0.06	-1.27	-2.39	-0.84	0.65	0.39	0.75	0.13	-0.025
hSQ004534	ESCO1	establishment of cohesion 1 homolog 1 (s. cerevisiae)	114799		0.11	0.01	0.28	0.19	0.125	-0.065	-0.175	0.045	0.29	-0.57	0.21	0.06	0.75	-0.42	0.44	0.49	-0.06	0.67	-0.06	0.94	0.095	-0.315	0.215	0.145	-0.525	-0.255	-0.065	-0.295	-0.225	-0.195	-0.145	-0.195	0.11	0.18	0.27	0.11	-0.51	-0.96	-0.86	-0.62	0	0	2.44	2.21	-0.65
hSQ023549	NAB1	ngfi-a binding protein 1 (egr1 binding protein 1)	4664		0.425	0.785	0.605	0.615	-0.45	-0.26	-0.28	-0.07	0.78	-0.03	0.81	0.85	0.13	-1.26	-0.07	0.01	-0.19	-0.31	-0.46	-0.71	0.38	0.07	0.05	0.03	-1.665	-0.015	-0.085	-0.535	-2.1	-0.49	-0.45	-0.64	0.82	1.32	1.51	1.15	0.08	-1.09	-2.23	-0.29	0.465	0.225	0.635	-0.065	-0.16
hSQ035988	PLDN	transcribed locus, strongly similar to xp_002804802.1 predicted: hypothetical protein loc100427368 [macaca mulatta]::pallidin homolog (mouse)	26258		0.145	0.175	0.395	-0.135	0.355	0.015	0.025	0.105	0.45	-0.31	0.23	0.12	0.22	-1	-0.17	-0.27	-0.035	-0.245	-0.055	-1.375	0.235	-0.155	-0.215	-0.185	-1.485	-0.455	-0.335	-0.895	-2.34	-0.56	-0.36	-0.69	0.67	0.83	0.96	0.62	0.185	-1.105	-3.955	-0.495	0.91	0.46	0.94	0.26	-0.34
hSQ003028	LOC286044	protein phosphatase 1, regulatory (inhibitor) subunit 3b::hypothetical protein loc286044	286044		0.63	0.33	0.33	-0.19	0.12	-0.53	-0.43	0.05	0.25	-0.03	0.18	-0.33	-0.575	-1.195	0.265	-0.745	-0.215	-0.315	-0.385	-1.165	0.495	0.435	-0.225	-0.475	-0.19	0.44	0.63	-0.51	-0.79	-0.19	0.37	0.01	-0.17	0.27	-0.24	-0.61	0.2	0.37	-2.58	-0.71	0.315	0.305	-0.245	0.005	-0.12
hSQ024615	DENND4A	denn/madd domain containing 4a	10260		0.205	0.285	0.475	-0.125	-0.115	-0.565	-0.215	-0.375	0.225	-0.455	-0.165	-0.715	-0.335	-1.135	-0.235	-0.685	-0.2	-0.25	-0.39	-0.79	0.345	0.005	0.215	-0.205	-1.465	-0.515	-0.505	-0.855	-2.635	-0.595	-0.475	-0.365	0.31	0.73	0.85	0.14	-0.075	-0.575	-3.855	-0.345	0.12	0.67	0.4	0.03	-0.85
hSQ010457	NUS1P3	nuclear undecaprenyl pyrophosphate synthase 1 homolog (s. cerevisiae) pseudogene 3	11049		0.135	-0.085	0.615	0.485	0.205	-0.495	-0.045	-0.115	0.32	-0.55	-0.1	-0.26	0.105	-0.985	-0.255	-0.295	-0.055	-0.635	-0.005	-0.385	0.11	-0.16	-0.26	-0.36	-0.945	-0.295	-0.015	-0.325	-1.82	-0.51	-0.15	-0.48	0.38	0.26	0.67	0.55	0.13	-1.15	-2.11	-0.69	0.315	0.115	0.405	0.065	-0.055
hSQ020383	SLC23A1	solute carrier family 23 (nucleobase transporters), member 1	9963		0.015	-0.205	-0.305	-0.385	0.23	0.19	0.05	-0.42	-0.36	-0.28	-0.32	-0.78	0.32	0.9	0.62	0.74	-1.21	-2.01	-0.69	-0.86	0.775	0.165	0.115	0.945	0.025	-0.055	0.075	0.215	-0.21	0.19	0.05	-0.56	0.105	-0.435	0.115	-0.215	-0.425	-0.395	-0.215	-0.965	0.1	0.1	0.1	0.1	-0.37
hSQ014510	SWAP70	swap switching b-cell complex 70kda subunit	23075		0.065	-0.135	0.045	-0.245	-0.23	-0.25	-0.17	-0.43	0.385	-0.265	0.535	0.205	0	-0.8	-0.03	0.31	-0.41	-0.39	-0.21	-0.84	0.155	-0.495	0.195	0.005	-0.22	0.24	0.08	-0.09	-0.84	-0.25	-0.19	-0.36	-0.255	0.135	0.395	0.195	0.03	-0.28	-0.87	-0.91	1.42	-0.52	0.09	-0.48	-0.68
hSQ039596	P4HA1	prolyl 4-hydroxylase, alpha polypeptide i	5033		0.265	0.425	0.425	0.485	-0.18	-0.52	-0.14	-0.09	0.29	-0.06	0.41	0.16	-0.365	-1.025	-0.285	-0.675	-0.145	-0.545	-0.205	0.065	0.105	0.025	0.025	-0.145	-1.115	-0.325	-0.065	-0.765	-1.66	-0.46	-0.16	-0.46	0.57	0.63	0.96	0.53	0.52	-0.13	-1.64	0.24	0.585	0.235	0.575	0.335	0.395
hSQ029009	LYPLA1	lysophospholipase i::transcribed locus	10434		0.465	0.145	0.725	0.385	-0.235	-0.505	-0.175	0.035	0.385	-0.545	0.325	0.125	-0.185	-1.635	-0.315	-0.555	-0.52	-0.95	-0.63	-1.35	-0.03	-0.18	-0.1	-0.54	0.185	0.305	0.425	0.475	-1.415	-0.245	-0.165	-0.275	-0.085	0.355	0.485	0.515	-0.275	-0.705	-0.255	-0.865	0.415	0.245	0.475	-0.115	-0.06
hSQ033769	ITGA6	integrin, alpha 6	3655		-0.05	-0.2	0.38	0.04	-0.405	-0.595	-0.255	-0.125	0	-0.28	0.31	-0.16	0.105	-0.735	0.075	0.165	-0.725	-0.825	-0.565	-1.165	0.045	-0.255	-0.165	0.155	-0.065	0.095	0.655	0.415	-1.34	-0.52	-0.58	-0.85	-0.21	0.44	0.19	0.26	-0.265	-0.855	-1.605	-1.065	-0.105	-0.155	0.185	-0.595	-0.395
hSQ045083	ITPR1	inositol 1,4,5-triphosphate receptor, type 1::inositol 1,4,5-trisphosphate receptor, type 1	3708		0.24	0.04	0.26	0.04	-0.745	-0.775	-0.035	-0.535	0.875	-0.185	0.645	0.555	-0.15	-0.92	-0.13	-0.2	0.115	-0.425	-0.365	-1.225	0.225	-0.255	0.065	-0.005	-0.075	-0.245	0.175	0.295	-0.9	-0.4	-0.24	-0.4	-0.04	0.1	0.09	0.18	0.27	-0.42	0.02	0.46	0.375	-0.225	0.465	-0.235	-0.385
hSQ004227	BUB3	budding uninhibited by benzimidazoles 3 homolog (yeast)	9184		0.01	0.02	0.49	0.14	0.15	-0.36	0.15	0.25	0.22	-0.45	0.05	-0.17	-0.09	-0.86	-0.26	-0.35	-0.17	-0.86	-0.08	-0.57	0.065	-0.515	-0.065	-0.225	-0.405	-0.105	0.175	-0.165	-1.99	-0.55	-0.25	-0.51	0.4	0.45	0.73	0.64	0.36	-0.61	-2.36	-0.32	0.325	0.305	0.385	0.015	0.11
hSQ007552	OSBPL5	oxysterol binding protein-like 5	114879		0.23	-0.14	0.16	0.04	0.15	0.04	0.24	0.26	-0.185	-0.575	-0.465	-0.615	0.215	0.045	0.175	-0.195	0	0	0	0	-1.16	-1.42	-0.49	-0.5	-0.17	-0.35	-0.32	-0.29	0.325	-0.025	-0.025	-0.465	0.47	-0.06	0.19	-0.02	0.395	-0.025	-1.045	0.665	0.06	-0.6	-0.39	-0.58	-0.015
hSQ022665	PPAT	phosphoribosyl pyrophosphate amidotransferase	5471		0.17	0.35	0.55	0.09	0.225	0.055	-0.135	0.085	0.39	-0.44	0.12	-0.03	-0.04	-1	-0.21	-0.23	-0.115	-0.275	-0.215	-1.225	0.1	-0.22	-0.12	-0.22	-1.215	-0.265	-0.475	-0.565	-2.04	-0.56	-0.6	-0.67	0.38	0.61	0.76	0.51	0.065	-1.285	-2.165	-0.385	0.41	0.19	0.56	-0.24	-0.05
hSQ021726	NPAT	nuclear protein, ataxia-telangiectasia locus	4863		0.24	0.06	0.5	0.23	-0.295	-0.565	-0.445	-0.515	0.41	-0.36	0.12	-0.24	0.02	-0.99	-0.31	-0.39	-0.3	-0.54	-0.54	-0.91	0.12	-0.5	0	-0.19	-0.365	-0.175	-0.325	0.315	-1.3	-0.47	-0.56	-0.7	0.35	0.34	0.62	0.47	-0.135	-0.845	-1.235	-0.965	0.355	0.215	0.405	-0.495	0.135
hSQ032173	RALB	v-ral simian leukemia viral oncogene homolog b (ras related; gtp binding protein)	5899		0.48	0.31	0.59	0.39	-0.535	-1.065	-0.925	-0.625	0.19	-0.35	0.03	-0.95	-0.565	-0.995	-0.135	-1.035	-0.285	-0.405	-0.395	-0.375	0.265	0.095	-0.155	-0.635	-0.66	0.23	0.33	-1.18	-1.86	-0.74	0.09	-0.35	0.185	0.645	0.575	-0.325	0.465	0.095	-1.975	-1.085	0.57	0.4	0.29	0.42	0.15
hSQ004154	CCNL1	cyclin l1	57018		0.52	0.34	1.04	0.41	-0.34	-0.47	-0.22	-0.18	0.24	-0.52	-0.16	-0.44	-0.275	-0.975	-0.155	-0.535	-0.115	-0.445	0.075	0.155	0.135	-0.605	-0.165	-0.285	-0.885	-0.485	-0.405	-0.705	-1.145	-0.445	-0.285	0.615	0.785	0.415	0.785	0.545	0.225	-0.465	-1.305	-0.445	0.46	-0.06	0.34	-0.07	0.465
hSQ035014	CDR2	cerebellar degeneration-related protein 2, 62kda	1039		0.16	0.19	0.85	0.61	-0.255	-0.735	-0.195	-0.295	-0.165	-0.395	-0.115	-0.525	0.095	-0.665	-0.195	-0.415	-0.04	-0.51	0.06	0.01	-0.08	-0.65	-0.23	-0.45	-0.595	-0.795	-0.445	-0.165	-0.775	-0.365	-0.075	-0.865	0.165	-0.055	0.545	0.315	-0.04	-0.77	-0.96	-0.55	0.425	0.315	0.685	0.565	0.58
hSQ044729	C1ORF174	chromosome 1 open reading frame 174	339448		0.455	0.225	0.415	0.255	0.005	-0.195	-0.105	-0.015	0.225	-0.055	0.025	-0.355	-0.21	-0.58	0.07	-0.11	-0.55	-0.64	0.22	0.01	-1.28	-1.83	-1.08	-1.45	-0.09	0.25	0.11	-0.17	-1.145	-0.525	0.235	-0.325	0.365	0.745	0.945	0.945	-0.17	-0.95	-1.43	-0.9	1.075	0.715	0.475	0.725	0.135
hSQ007280	ELMOD2	elmo/ced-12 domain containing 2	255520		0.29	0.4	0.83	0.15	-0.11	-0.17	-0.12	-0.06	0.305	-0.495	0.065	0.025	0.235	-0.945	0.165	0.055	0.21	0.03	-0.15	-0.35	0.43	-0.01	-0.03	0.17	-0.805	-0.335	0.065	-0.035	-1.445	-0.515	-0.365	-0.355	0.235	0.595	0.595	0.125	0.08	-0.95	-1.08	-0.36	0.535	0.285	1.395	0.085	0.15
hSQ029556	UBE2J1	ubiquitin-conjugating enzyme e2, j1 (ubc6 homolog, yeast)::ubiquitin-conjugating enzyme e2, j1, u	51465		0.2	0.22	0.47	0	0.345	-0.015	0.235	-0.025	0.375	-0.255	0.295	-0.125	0.03	-0.75	-0.28	-0.5	-0.01	-0.58	-0.16	-1.27	0.08	-0.32	-0.26	-0.43	-0.4	-0.14	0.03	-0.32	-1.03	-0.33	-0.24	-0.58	0.585	0.645	0.915	0.585	0.215	-0.275	-1.945	-0.725	0.4	0.28	0.73	-0.05	-0.575
hSQ032516	IGJ	immunoglobulin j polypeptide, linker protein for immunoglobulin alpha and mu polypeptides	3512		0.5	0.92	0.63	0.23	0.565	0.475	0.425	0.545	0.595	-0.355	0.195	-0.055	-0.08	-1.41	-0.85	-0.81	0.43	-0.04	-0.39	-1.21	0.225	-0.385	-0.825	-0.355	-0.825	-0.965	-0.185	-0.515	-1.305	-0.155	-0.385	-0.105	1.335	1.555	1.965	1.535	0.15	-1.02	-2.39	-0.49	1.76	1.15	2.71	0.91	-0.03
hSQ007412	TMF1	tata element modulatory factor 1	7110		0.315	0.155	0.575	0.285	0.045	-0.295	-0.055	-0.195	0.18	-0.74	-0.02	-0.44	-0.195	-1.305	-0.225	-0.395	0.185	0.075	-0.365	-0.015	-0.025	-0.615	-0.325	-0.615	-0.98	-0.26	0.02	-0.18	-1.56	-0.31	-0.09	-0.22	0.43	0.43	0.74	0.54	0.215	-0.535	-1.975	-0.125	0.405	0.025	0.725	0.385	0.38
hSQ040794	ING1	inhibitor of growth family, member 1	3621		0.18	0.1	0.28	-0.06	-0.265	0.015	0.265	0.095	0.505	-0.205	0.615	0.215	0.01	-1.02	0.04	-0.23	-1	-1.37	-0.64	-1.29	-0.06	-0.58	-0.25	-0.1	-0.635	0.165	0.155	-0.015	-1	-0.29	-0.18	-0.34	-0.095	0.375	0.235	0.195	-0.095	-0.735	-1.405	-1.075	0.17	-0.26	0.79	-0.21	-0.14
hSQ032171	RALGPS1	ral gef with ph domain and sh3 binding motif 1	9649		0.12	-0.06	0.41	-0.13	0.275	-0.165	0.375	0.005	0.115	-0.385	-0.255	-0.525	0.155	-0.625	0.035	-0.215	-0.165	-0.665	0.215	-0.145	0.14	-0.43	-0.17	-0.38	-0.05	0.04	0.16	-0.3	-1.59	-0.55	-0.23	-0.78	0.305	0.285	0.355	0.205	0.38	-0.47	-1.6	-0.68	0.135	-0.035	-0.065	-0.415	0.075
hSQ017988	ATF2	activating transcription factor 2	1386		0.375	0.085	0.705	0.345	-0.015	-0.275	0.075	0.135	0.115	-0.575	-0.045	-0.175	-0.32	-1.01	-0.44	-0.52	-0.53	-0.26	-0.03	0.2	0.235	-0.555	0.195	-0.105	-0.405	-0.065	0.005	0.015	-1.03	-0.29	-0.32	-0.41	0.685	0.345	0.765	0.585	0.12	-0.57	-0.76	-0.42	1.41	1.52	1.41	1.31	0.36
hSQ009538	SEC23IP	sec23 interacting protein	11196		0.12	-0.26	0.26	0.18	0.28	-0.46	-0.01	-0.08	0.38	-0.68	0.03	-0.32	-0.025	-1.235	-0.135	-0.465	-0.375	-0.735	-0.435	-0.485	0.19	-0.45	-0.17	-0.12	-0.575	-0.065	0.335	-0.245	-1.745	-0.735	-0.345	-0.565	0.35	0.45	0.7	0.58	0.375	-0.455	-1.335	-0.285	0.445	0.055	0.655	0.155	0.17
hSQ041551	CDC73	cell division cycle 73, paf1/rna polymerase ii complex component, homolog (s. cerevisiae)	79577		0.425	0.145	0.945	0.675	-0.555	-0.635	-0.295	-0.325	0.73	-0.21	0.31	0.31	-0.465	-1.155	-0.305	-0.435	-0.065	-0.455	-0.445	-0.365	0.08	-0.41	-0.35	-0.27	-1.375	-0.045	-0.095	-0.075	-1.395	-0.535	-0.475	-0.585	0.865	0.785	0.885	0.655	0.335	-0.685	-0.645	-0.755	0.16	0.07	0.1	-0.09	-0.04
hSQ012949	GNAQ	guanine nucleotide binding protein (g protein), q polypeptide	2776		0.5	0.39	0.81	0.65	-0.725	-0.785	-0.795	-0.835	0.575	-0.175	0.315	-0.075	-0.47	-0.82	-0.13	-0.87	-0.33	-0.38	-0.35	0.19	0.58	0.11	0.25	-0.41	-1.025	0.015	-0.155	-1.465	-1.965	-0.475	-0.025	-0.705	0.245	0.085	0.325	-0.135	0.335	-0.415	-1.995	-0.675	0.395	0.495	0.135	0.215	-0.22
hSQ012138	FAM108C1	family with sequence similarity 108, member c1	58489		0.13	-0.05	0.51	0.3	0.035	-0.325	-0.045	-0.105	0.285	-0.645	-0.095	-0.305	-0.16	-0.89	-0.24	-0.38	-0.2	-0.41	-0.06	-0.78	0.17	-0.28	0.25	-0.15	-1.26	-0.47	-0.35	-0.57	-1.5	-0.41	-0.11	-0.45	0.1	-0.01	0.1	0.12	-0.005	-1.435	-3.625	-0.695	0.165	0.095	0.195	-0.125	-0.255
hSQ004034	NNT	nicotinamide nucleotide transhydrogenase	23530		-0.02	-0.2	0.25	0.02	-0.025	-0.365	-0.215	-0.295	0.135	-0.245	0.125	-0.105	-0.165	-1.105	-0.305	-0.475	-0.11	-0.24	-0.2	-0.88	0.095	-0.535	0.055	-0.185	-1.005	-0.815	-0.325	-0.415	-1.13	-0.38	-0.18	-0.52	0.33	0.34	0.18	0.16	-0.03	-1.41	-2.37	-0.94	0.165	-0.195	0.235	-0.325	-0.16
hSQ034598	GRAMD4	gram domain containing 4	23151		-0.17	-0.18	-0.14	-0.03	0.07	-0.29	0.04	-0.21	0.29	-0.36	0.04	-0.46	-0.06	-0.47	-0.15	-0.24	-0.325	-0.545	-0.165	-1.005	0.145	-0.255	-0.125	-0.295	-0.345	-0.505	-0.375	-0.665	-0.225	-0.315	0.005	-0.625	0.745	0.415	0.745	0.445	0.33	-0.39	-2.02	-1.25	0.285	0.125	0.075	-0.035	-0.455
hSQ043079	SON	son dna binding protein	6651		-0.015	-0.235	0.285	-0.195	0.055	-0.305	-0.115	-0.085	0.555	-0.395	0.295	-0.015	-0.215	-1.085	-0.205	-0.625	-0.62	-0.44	-0.16	-1.01	0.18	-0.34	-0.22	-0.07	-1.12	-0.36	-0.27	-0.97	-2.91	-0.65	-0.37	-0.55	0.32	0.44	0.34	0.27	0.16	-0.68	-4.53	-0.41	0.52	0.16	0.56	0.05	0.015
hSQ022717	NAP1L1	nucleosome assembly protein 1-like 1	4673		0.28	0.46	0.41	0.32	-0.5	-0.48	-0.46	-0.34	0.68	0.03	0.71	0.65	-0.205	-1.035	-0.255	-0.395	-0.4	-0.51	-0.48	-0.95	0.24	-0.06	0.32	0.1	-1.97	-0.21	-0.59	-0.72	-2.81	-0.55	-0.66	-0.66	0.24	0.73	0.89	0.59	0.135	-1.215	-4.915	-0.345	0.715	0.375	0.645	0.225	-0.3
hSQ044489	ZC3H7A	zinc finger ccch-type containing 7a	29066		-0.195	-0.275	0.085	0.155	0.23	-0.51	-0.1	-0.37	0.655	-0.035	0.175	-0.125	-0.04	-0.93	-0.13	-0.56	0	-0.31	-0.19	-0.29	0.21	-0.36	-0.13	-0.25	-1.125	-0.845	-0.205	-0.755	-1.79	-0.65	-0.19	-0.53	0.37	0.27	0.49	0.17	0.29	-0.74	-2.7	-0.27	0.41	-0.08	0.15	0.15	0.24
hSQ011211	HIST1H2BD	histone cluster 1, h2bd	3017		0.26	0.2	-0.1	0.12	-0.415	-0.465	-0.435	-0.535	-0.845	-0.665	-0.665	-0.655	-0.345	-0.375	-0.065	-0.325	-0.115	-0.275	-0.145	-0.705	-0.14	0.1	-0.08	-0.25	-0.11	0.33	0.2	-0.31	-0.685	-0.095	0.065	-0.185	0.17	0.16	0.06	-0.19	0.25	0.58	-2.17	-0.57	1.685	0.115	0.285	0.315	-0.44
hSQ033938	SH3BP5	hypothetical loc100505696::sh3-domain binding protein 5 (btk-associated)	9467		0.18	0.11	0.35	-0.05	-0.21	-0.6	-0.29	-0.52	0.82	0.11	0.74	0.5	-0.195	-0.935	-0.215	-0.475	-0.29	-0.71	-0.33	-1.6	0.22	-0.32	-0.04	-0.42	-0.815	-0.355	-0.115	-0.975	-1.925	-0.745	-0.295	-0.905	0.69	0.35	0.43	0.1	0.38	-0.28	-4.18	-0.85	0.25	0.08	0.11	-0.24	-0.23
[truncated: 95 more columns]
