# Supplementary material for: Early Transcriptional Signatures of the Immune Response to a Live Attenuated Tetravalent Dengue Vaccine Candidate in Non-human Primates
Source: PLoS Negl Trop Dis. 2016 May 23;10(5):e0004731. doi: 10.1371/journal.pntd.0004731 (PMC4877054; doi:10.1371/journal.pntd.0004731)
Supplement: S3 Table — (XLSX) [file pntd.0004731.s004.xlsx]

## Sheet: Sheet1
S3 Table
Additional modules of IFN-induced gene sets
ID	Module Title	Composite name	Module size	Module genes
MW1	Tye I IFN	Tye I IFN (MW1)	301	EIF4ENIF1	TNK2	ADAM19	ADAR	ADM	AKAP2	ALOX12	ALOX5	ANXA4	ATF5	B3GNT1	BAG1	BAK1	BARD1	BCL11A	BCL7B	BCL7B	BGN	BLVRA	BLZF1	BRCA1	BRCA2	STAP1	STAP1	BST2	BUB1	C2	C3AR1	FAM65B	CACNA1A	CAD	CAMK2A	CAPN2	CASP10	CASP5	CBR1	CCNA1	CCR1	CCR5	CCRL2	CD163	CD164	CD2AP	SCARB2	CD4	CD59
MW2	IFN-gamma	IFN-gamma (MW2)	25	C1QB	C4A	CPT1B	CSF2RB	XRN1	FBLN1	FLII	AFF2	GADD45B	P2RY13	CLEC10A	ICAM1	IRF8	LIMK2	NET1	TENM1	PLA2G4C	POLR2B	RGS1	SLC1A5	SPRY4	STAT2	UBD	UBE2L6	VSNL1
MW3	TNF-alpha	TNF-alpha (MW3)	80	ADRBK2	AK3	AMPD3	ARSE	B4GALT5	NKX3-2	BCL2A1	BHMT	BIRC3	CD37	CD38	CD83	CR2	CYP27B1	ASAP1	BHLHE41	ARID3A	EBI3	EGR2	EREG	F3	FABP1	FCGR2A	LRRN3	FLNA	G0S2	GJB2	GP1BA	CXCL1	CXCL2	CXCL3	HOMER2	ICAM1	IL18	IL1B	IL8	INHBA	ITGA6	PDE4DIP	KITLG	KLF1	KMO	GMIP	NFKBIZ	MAP3K4	MMP19
MW4	IL-12	IL-12 (MW4)	15	BACH2	CASK	GBP2	GZMH	HSPA6	IL1A	INPP5D	IRF1	LIMK1	LY75	CXCL9	SOCS1	STAT1	TNFAIP3	TNFSF10
[truncated: 255 more columns]
