# Supplementary material for: Early Transcriptional Signatures of the Immune Response to a Live Attenuated Tetravalent Dengue Vaccine Candidate in Non-human Primates
Source: PLoS Negl Trop Dis. 2016 May 23;10(5):e0004731. doi: 10.1371/journal.pntd.0004731 (PMC4877054; doi:10.1371/journal.pntd.0004731)
Supplement: S4 Table — (XLSX) [file pntd.0004731.s005.xlsx]

## Sheet: Sheet1
S4 Table
Blood transcript modules enriched following vaccination (FDR<5%).
(Normalized enrichment score (NES) by day, shown when significant.)
					NES
ID	Module title	Composite name	Module member genes	Module size	Day 1	Day 3	Day 5	Day 7
M75	antiviral IFN signature	antiviral IFN signature (M75)	IFIH1,ELANE,SERPING1,IL1B,RSAD2,IFIT1,RARA,DDX58,FCER1A,DHX58,PTX3,CARD9,OAS1,OAS3,PML,ANXA3,HERC5,DDX60,CXCL10,IRF7,C1QB,BCL3	22	2.06839	1.90315	2.11745	2.2702
M111.1	viral sensing & immunity; IRF2 targets network (II)	viral sensing & immunity; IRF2 targets network (II) (M111.1)	TAP1,DDX58,PSMB10,ZBP1,CASP1,PSMB8,BST2,CXCL10,USP18,IFIT2,TNFSF13B	11	1.98262	2.0296	1.83089	2.47567
M16	TLR and inflammatory signaling	TLR and inflammatory signaling (M16)	FCGR1A /// FCGR1C,HSPA6,NCF4,TLR6,C5AR1,FCGR1B,APOB48R,LILRB3,KCNJ15,LILRB1,PILRA,TYROBP,MGAM,FGR,P2RY13,CXCR2,NFE2,IRAK3,MYD88,FPR2,SIGLEC9,FCAR,DYSF,NPL,FPR1,ALOX5,FCGR2C,AQP9,FES,CSF3R,TLR7,LY96,LILRB2,ITGAX,KCNJ2,WDFY3,TLR2,TLR1,BST1,ANPEP,TLR4,TLR5,LILRA6,TLR8,PADI4	45	2.28668	2.61207	1.72207	1.91184
M37.0	immune activation - generic cluster	immune activation - generic cluster (M37.0)	ELANE,SAMD13,CAMK4,GPR109B,BANK1,DYSF,MACROD2,MS4A4A,PRRG4,ORM1,C19orf59,ERI2,LAT,PPIL4,CSRP2,MAL,CD1B,RASGRP4,MGST1,PRG2,VPREB1,VPREB3,ENG,GRAP2,NCAPD2,NCAPD3,BLM,TCN1,SLC22A4,ANPEP,SIRPB1,CD19,RETN,MBOAT2,CLEC5A,PLA2G7,CIITA,PTX3,SMC4,P2RY13,S100A8,RNF150,KIAA0513,C10orf10,MANSC1,LTF,PRAM1,SLC27A2,ACPP,F5,HMGB2,CHAF1A,CHAF1B,HLA-DRA,SULF2,CDK14,CXCR2,KLF5,DEFA4,DEFA1,JAG1,FPR2,SLC24A4,CTSG,TCL1…	347		2.29013
M150	innate antiviral response	innate antiviral response (M150)	TAP1,IRF7,PLSCR1,EIF2AK2,APOBEC3A,OASL,RXRA,OAS1,OAS3,RSAD2,IFIT1,SP100	12	2.06744	1.76251	2.00487	2.436
M5.0	regulation of antigen presentation and immune response	regulation of antigen presentation and immune response (M5.0)	NCKAP1L,THEMIS,HLA-DPB1,JUN,NFKBIA,PTPN6,TLR5,HLA-DRA,CD4,PRKCQ,PLCG1,CD247,TRBC1,FCGR1B,CCR7,TLR6,TLR10,FYB,TLR2,FCER1G,TRAT1,LILRB2,LILRB1,CLEC7A,BTLA,FYN,FGR,CD86,GRAP2,HLA-DQB1,ZAP70,PAG1,MNDA,IRAK3,LCK,DUSP6,PTPN22,PAK1,CTSH,CTLA4,LCP2,TLR4,CSK,FOS,LAT2,CARD11,HLA-DRB1,CHUK,CD24,UBASH3A,MAP2K6,TLR7,LY96,HCK,VASP,LYN,LIME1,MAPK14,MYD88,INPP5D,ITK,TRAC,SLA2,KLRK1,HLA-DMB,RPS6KA1,HLA-DQA1,MEF2C…	81		2.11996	1.84833
M127	type I interferon response	type I interferon response (M127)	TAP1,IFIH1,IRF7,PARP9,STAT1,PLSCR1,IFITM1,HERC5,DDX60,USP18,RSAD2,IFIT1	12	2.00778		1.95419	2.22107
M111.0	viral sensing & immunity; IRF2 targets network (I)	viral sensing & immunity; IRF2 targets network (I) (M111.0)	TAP1,KYNU,TLR7,ZBP1,IFI35,LY86,THBS1,TNFSF13B,PSMB8,EREG,FES,BST2,USP18,CTSS,RIPK2,AIF1,CXCL16	17	2.05051	1.92936	1.81695	1.90921
M33	inflammatory response	inflammatory response (M33)	TBC1D8,TNFSF13,FCER1G,STAB1,TYROBP,GPX1,CARD9,ARRB2,TLR4,APOB48R,AIF1	11	1.90523	1.90882	1.78036	2.13464
M68	RIG-1 like receptor signaling	RIG-1 like receptor signaling (M68)	DDX58,IRF7,DHX58,TRIM25,NFKBIA,IFIH1,TNF,ISG15,CXCL10,IL8	10		1.69267	1.87203	1.89058
M13	innate activation by cytosolic DNA sensing	innate activation by cytosolic DNA sensing (M13)	DDX58,IRF7,CCL4,CCL5,ZBP1,NFKBIA,AIM2,IL6,PYCARD,CXCL10,IL1B	11	1.80401		1.86102	1.92843
M65	IL2, IL7, TCR network	IL2, IL7, TCR network (M65)	IL7R,PTPRCAP,ITK,TRAC,IL2RG,LTB,TRA@ /// TRAC /// TRAJ17 /// TRAV20,TRBC1,JAK3,CCR7,LCK,BCL2	12				1.97945
MW4	IL-12	IL-12 (MW4)	BACH2,CASK,GBP2,GZMH,HSPA6,IL1A,INPP5D,IRF1,LIMK1,LY75,CXCL9,SOCS1,STAT1,TNFAIP3,TNFSF10	15			1.74049	1.85532
MW1	Type I IFN	Tye I IFN (MW1)	EIF4ENIF1,TNK2,ADAM19,ADAR,ADM,AKAP2,ALOX12,ALOX5,ANXA4,ATF5,B3GNT1,BAG1,BAK1,BARD1,BCL11A,BCL7B,BCL7B,BGN,BLVRA,BLZF1,BRCA1,BRCA2,STAP1,STAP1,BST2,BUB1,C2,C3AR1,FAM65B,CACNA1A,CAD,CAMK2A,CAPN2,CASP10,CASP5,CBR1,CCNA1,CCR1,CCR5,CCRL2,CD163,CD164,CD2AP,SCARB2,CD4,CD59,CD69,CD72,CD86,CDK4,CENPA,CENPE,CNTRL,CFLAR,CH25H,CHI3L2,CHKA,CISH,CMAHP,CNTN6,COL3A1,KLF6,COX17,CSF2RB,CTSL,CYP19A1,CYP2J2	301	1.72935
M7.0	enriched in T cells (I)	enriched in T cells (I) (M7.0)	IL7R,KLRB1,CCL5,RASGRP1,TRA@,SH2D1A,TRAV20,BCL11B,CD6,CD7,TRBC1,CD2,LEF1,NKG7,UBASH3A,PTPRCAP,TRAC,TRD@,TRAT1,SLA2,RORA,MAL,EOMES,XCL2,XCL1,ETS1,ZAP70,SAMD3,SIT1,NLRC3,SIRPG,PRKCH,ICOS,CD28,TRAJ17,NELL2,GNLY,CD27,LAT,FLT3LG,PRF1,PRKCQ,GIMAP6,GIMAP7,GATA3,ITK,LCK,GZMA,GZMB,CD96,GZMM,GZMH,TIGIT,GZMK,ITM2A,CD247,GPR171,IL32,TARP,CD3D,CD3E,CD3G	62	2.13274	1.72094	1.93876	2.88186
M61.0	enriched in NK cells (II)	enriched in NK cells (II) (M61.0)	KLRB1,CD7,GPR56,NKG7,KIR2DL2,KIR2DS4,KIR2DS5,KIR2DS2,KIR2DS3,S1PR5,KIR2DS1,KLRF1,TGFBR3,KIR3DL1,KIR2DL5A,KIR3DL3,IL2RB,KLRK1,KIR2DL3,CD96,KIR2DL1,CD247,PVRIG,TARP	24	2.32097	1.68505	1.79991	2.36755
M7.2	enriched in NK cells (I)	enriched in NK cells (I) (M7.2)	TGFBR3,KLRB1,KLRD1,CCL5,TBX21,FCGR3B,PTGDR,CD247,NLRC3,GPR56,MYBL1,ARL4C,KLRF1,STAT4,PLEKHF1,IL18RAP,RORA,EOMES,XCL2,XCL1,FGFBP2,SAMD3,CTSW,CST7,ZAP70,KLRC1,PRKCH,S1PR5,CLIC3,TRD@,GNLY,SH2D2A,FASLG,PRF1,PRKCQ,GIMAP7,GZMA,IL2RB,HOPX,ITK,GZMB,NKG7,CD96,GZMM,GZMH,KLRK1,SLAMF7,TRA@,TARP	49	2.2905	1.76833	1.96326	3.32552
M118.0	enriched in monocytes (IV)	enriched in monocytes (IV) (M118.0)	PTGS2,EMR1,AMICA1,DOCK5,CD4,LY96,ARHGEF10L,TNFSF13B,LTBR,PGD,TNFRSF1B,LRRK2,DPYD,MGAM,PTX3,LYZ,IL1R2,DOK3,CARD9,EVI5,GPR109B,DUSP6,MYO1F,FGD4,HHEX,HAL,ST3GAL6,DYSF,RNASE6,SLC24A4,VNN1,NAIP,RHOU,CD68,CXCR2,NACC2,SMARCD3,PADI4,TMEM176B,LGALS3,SAMHD1,CTSS,EMILIN2,ACPP,F5,STEAP4,C19orf59,ACSL1,PAK1,C1orf162,MOSC1,TLR1,PID1,BCL6,HLA-DMB,MPP1,AGPAT9	57		2.26288	1.78933
M11.0	enriched in monocytes (II)	enriched in monocytes (II) (M11.0)	FXYD6,KCNE3,FAM198B,HSPA6,LAT2,CD33,TIMP2,CD36,TNFSF12-TNFSF13,C5AR1,MARCH1,FCGR1B,FCGR1A,SLC15A3,S100A11,MS4A7,MAFB,S100A12,CPPED1,TYROBP,FGR,PLA2G7,IRAK3,LYN,PYGL,SIRPA,FCAR,CRISPLD2,RNASE2,TBXAS1,PLBD1,HK3,FPR2,NOD2,IFI30,AQP9,IMPA2,LRP1,TMEM176A,CSF3R,RBP7,CACNA2D3,MS4A4A,HPSE,KCTD12,SMPDL3A,LST1,RBM47,SYK,SECTM1,PLXDC2,TLR2,CD163,BST1,TLR4,GLT1D1,TREM1,TLR8,FBP1,TNFSF13,CD1D,CSF2RA,SLC7A7,EM…	189	2.76446	3.22835	1.81299	2.15701
M37.1	enriched in neutrophils (I)	enriched in neutrophils (I) (M37.1)	LIN7A,NCF4,EMR3,FCGR3A,S100P,FCGR3B,TNFRSF10C,C5AR1,MGC31957,CHI3L1,NLRP12,CYP4F3,MXD1,SEPX1,MGAM,DGAT2,RGL4,REPS2,VNN2,CXCR1,NFE2,KRT23,GPR109B,PYGL,FPR2,G0S2,KCNJ15,LRRC4,FPR1,CREB5,FCGR2A,CMTM2,MANSC1,CSF3R,FFAR2,RNF24,LRG1,ST6GALNAC2,ORM1,MME,CDA,PROK2,PFKFB4,VNN3,SLC22A4,BASP1,TREM1,GLT1D1,GPR97,PTAFR,STEAP4,ALPL	52	1.73796	2.81378
M61.2	enriched in NK cells (receptor activation)	enriched in NK cells (receptor activation) (M61.2)	KIR2DL3,ITK,CD96,CARD11,KIR2DS2,KIR2DS1,CD244,KIR2DL2,KIR2DL1,CD247,KLRK1,ZAP70,KIR2DL4,PRKCQ,KIR3DL1,KLRD1	16	2.04461		1.63917	2.41076
M61.1	enriched in NK cells (KIR cluster)	enriched in NK cells (KIR cluster) (M61.1)	KIR2DS4,KIR2DS5,KIR2DS2,KIR2DS3,KIR2DS1,KIR2DL3,KIR2DL2,KIR2DL1,KIR2DL4,KIR3DS1,KIR3DL1,KIR2DL5A,KIR3DL3	13	2.21887	1.71392	1.73539	2.2437
M165	enriched in activated dendritic cells (II)	enriched in activated dendritic cells (II) (M165)	CSF2RB,IFIH1,CSF2RA,TNFAIP6,HESX1,CCL8,MX2,DOCK4,PDGFRL,MGST1,IFNGR2,IFIT3,IFIT2,IFIT1,HLX,SERPING1,RSAD2,CCL20,ST3GAL6,RBM47,IFI27,DAPK1,PRRG4,PDGFC,PARP9,LAMP3,CXCL11,DSE,IL18,BCL2A1,FAM20C,PRKAR2B,HERC5,SIGLEC1,ATF3	35		1.88675	1.97552	2.0049
M64	enriched in activated dendritic cells/monocytes	enriched in activated dendritic cells/monocytes (M64)	CXCL1,DRAM1,G0S2,SOD2,SIRPA,IL1RN,NINJ1,IL13RA1,TNFAIP2,SLC31A2,BASP1,MARCKS,FAM129A,ANPEP,SLC15A3,IL1B,IL8	17		1.95589
M157	enriched in NK cells (III)	enriched in NK cells (III) (M157)	KLRC3,PPP1R16B,RASGRP1,CCL4,CX3CR1,GPR18,TIGIT,CD7,C1orf21,PVRIG,GIMAP6,TRGC2,MATK,PTPN4	14				2.03604
M163	enriched in neutrophils (II)	enriched in neutrophils (II) (M163)	NPL,ARAP3,HSPA6,TYROBP,CFD,IMPA2,DENND3,BTNL8,FRAT2,MBOAT7,TSPAN2,BEST1,FLJ10357,SLC40A1	14		1.85617
M81	enriched in myeloid cells and monocytes	enriched in myeloid cells and monocytes (M81)	LIN7A,MYH10,PTGS1,EHD3,PCSK6,CCR2,CHI3L1,EGF,CLEC5A,FCER1G,NLRP3,ITGA2B,MMRN1,CSF1R,THBS1,SPARC,MARCKS,SLC8A1,PDGFA,ITGB3,HHEX,PROS1,TF,CLU,CXCL12,PRAM1,ACTN1,F5,CD14,FKBP1B,TLR7,TLR4,SNCA,BCL6,SELP	35	1.82789
M95.0	enriched in antigen presentation (II)	enriched in antigen presentation (II) (M95.0)	CD53,IL10RA,ITGA4,FYB,HLA-DRA,HLA-DRB1 /// HLA-DRB4,HLA-DRB1 /// HLA-DRB4 /// HLA-DRB5,HLA-DRB1 /// HLA-DRB3 /// HLA-DRB4,HCLS1,PTPRC,HLA-DPB1,ITGB2,HLA-DRB1,GIMAP6,EVI2B,PLEK,SLA,SELL,IRF8,FGL2,ITGAL,ITGAM,AIF1,HLA-DMA	24	1.72468	1.771		1.93431
M4.15	enriched in monocytes (I)	enriched in monocytes (I) (M4.15)	TNFSF13,MYCL1,EPB41L3,DPYSL2,RTN1,SLC31A2,FES,LGALS3,HCK,APLP2,LGALS1	11	1.77556
M167	enriched in cell cycle	enriched in cell cycle (M167)	BCL2L1,PPP2R1A,GSPT1,EHMT2,SESN3,MAD1L1,CDC34,TGFB1,PSMD3,AKT1,DNM2,FLNA,TSC2,RBM38,STRADB	15	1.72127
M118.1	enriched in monocytes (surface)	enriched in monocytes (surface) (M118.1)	LTBR,CD4,TNFRSF1B,MCTP1,S1PR3,EMR1,C19orf59,SLC24A4,STEAP4,C1orf162,SLC16A3,NFAM1,TMEM176B,HLA-DMB,IL1R2,AGPAT9,TNFSF13B	17		1.68601
M7.3	T cell activation (II)	T cell activation (II) (M7.3)	CCL5,SP140,TIGIT,CD247,CCR5,NLRC3,PTPRCAP,STAT4,IL12RB1,TRAT1,SLA2,CXCR3,ZAP70,NKG7,SIRPG,ICOS,IFNG,IL18R1,SLAMF7,PTPN7,ITK,CRTAM,GZMA,CD3E,GPR171,TRA@,TARP,CD3D,LCK,SLAMF1,CD3G	31	2.1535	1.92334	1.78289	2.83627
S4	Monocyte surface signature	Monocyte surface signature (S4)	FXYD6,KCNE3,AMICA1,CD33,CD36,C5AR1,FCGR1B,APCDD1,LTBR,PECAM1,CYBRD1,GPR109B,PLXND1,FCAR,DYSF,FPR1,FPR2,HLA-DRB4,CSF3R,CCR1,C19orf59,TLR2,CD163,TLR1,TLR4,TLR5,TREM1,TNFSF12,CLEC12B,CLEC12A,EMR1,EMR2,LPPR2,IL1R2,MARCO,LILRB3,LILRB2,LILRB1,SLC11A1,MGAM,C10orf54,TMEM71,SLC46A2,VNN2,KCNQ1,FCGR2A,TNFRSF1B,MBOAT7,CD93,ITGAM,SIRPB1,GPER,CD4,TNFRSF10B,CCR2,CD302,PTAFR,MCTP1,FCER1A,S1PR3,P2RY13,SLC7A7,AGTR…	94	2.19755	2.80576	1.93035
M32.1	platelet activation (II)	platelet activation (II) (M32.1)	TGFB1,EHMT2,TLN1,ACTN4,PKN1,SIPA1,ACAP1,GNB2,AP2M1,AKT1,MAP7D1,MLF2,ZYX,NBEAL2,DNM2,FLNA,HGS,PFN1,GNAI2,MAP2K2,PNPLA6	21	2.2169	1.91823
M5.1	T cell activation and signaling	T cell activation and signaling (M5.1)	CD52,CD4,CD247,CD2,CCR7,BIN2,HLA-DRA,IL12RB1,TRAT1,ZAP70,TRAF3IP3,HLA-DRB1,PRKAR1B,GIMAP6,TRA@,ITK,IL2RG,TRA@ /// TRAC,CD3E,TRA@ /// TRAC /// TRAJ17 /// TRAV20,PTPRC,PRKACB,CD3D,LCK,CD3G	25	1.80166			2.43342
M7.1	T cell activation (I)	T cell activation (I) (M7.1)	IL7R,RASGRP1,THEMIS,CCL5,TCF7,BCL11B,CD5,TIGIT,CD7,CD2,CCR7,CD247,MS4A1,PTPN22,TXK,TRBC1,IL12RB1,IKZF1,SLA2,CAMK4,RORA,EOMES,PRKCQ,ZAP70,SIT1,NLRC3,DPP4,SIRPG,PRKCH,ICOS,CD28,CD27,RHOH,CD8A,ITPR3,LEF1,CD8B,GATA3,CRTAM,ITK,TRAC,KLRK1,IL21R,LCK,CORO1A,SLAMF7,CD3D,CD3E,SLAMF1,CD3G	50			1.76508	2.4597
M4.3	myeloid cell enriched receptors and transporters	myeloid cell enriched receptors and transporters (M4.3)	CD1D,SLC7A7,AMICA1,CCR1,LRRC25,GPBAR1,MYOF,MARCO,SULF2,CD86,SLC1A3,SLC8A1,IGSF6,MPEG1,MTMR11,RNASE6,SLC24A4,SIGLEC16,ASGR1,SLC15A3,KCTD12,CHST15,SLC2A6,SECTM1,CLEC4A,CD14,TLR5,TLR8,SIGLEC7,MS4A14,LILRA1	31	1.77697	2.19024
M32.0	platelet activation (I)	platelet activation (I) (M32.0)	TGFB1,PPP2R1A,CCDC22,AKT1,CORO1A,GNAI2,ZYX,H1FX,POR,TLN1,APEH,FAM108A1,NR1H2,ACAP1,GNB2,HGS,NUCB1,UBE2M,PPP1CA,ACTN4,PFN1,FLNA,NRBP1	23	2.02091	2.09502
S11	Activated (LPS) dendritic cell surface signature	Activated (LPS) dendritic cell surface signature (S11)	CSF2RB,ANTXR2,IFI27,SLC31A2,TNFSF13B,TGFA,LY75,CD80,CD58,TMCC3,SLCO5A1,F11R,TTYH2,ITGB8,RNF144B,SGPP2,CALCRL,NINJ1,CD40,IL3RA,LAMP2,TMEM140,PDCD1LG2,KITLG,SLC43A2,NRP2,PRRG4,IL13RA1,SLC41A2,GPR157,IFI6,CD274,LRRC32,ELOVL7,COLEC12,EREG,SIGLEC1	37	1.70673	2.03655
S1	NK cell surface signature	NK cell surface signature (S1)	PDGFRB,TNFSF11,IL12RB2,TNFSF14,SLC7A5,ADRB2,S1PR5,ATP9A,TIE1,PTGDR,NCAM1,KLRF1,ELOVL6,IL18RAP,KIR2DS4,KIR2DS5,KIR2DS2,KIR2DS3,PTGER2,KIR2DS1,SLCO4C1,GPR82,TGFBR3,KLRC3,ENPP5,IL18R1,NCR1,DLL1,FASLG,KIR3DL1,KIR2DL5A,KIR3DL3,IL2RB,TMEM64,CX3CR1,KLRK1,CD97,SYNGR3,RARRES3,KIT,KIR2DL3,KIR2DL2,KIR2DL1,ATP8B4,SLAMF7,PVRIG,GPR114,HAVCR2	48	1.92958		1.73414	2.15161
M18	T cell differentiation via ITK and PKC	T cell differentiation via ITK and PKC (M18)	SIRPG,PRKCH,ITK,SH2D1A,ITM2A,ETS1,FASLG,SPOCK2,PRKCQ,ABLIM1,BCL2	11				1.98765
M132	recruitment of neutrophils	recruitment of neutrophils (M132)	PROK2,FPR1,FPR2,GNG10,C5AR1,GPR109B,CXCR1,CCR3,PTAFR,FFAR2,F2RL1	11		1.84251
M54	BCR signaling	BCR signaling (M54)	INPP5D,SYK,PIK3CD,VAV1,PLCG2,PIK3R5,PIK3R3,RAC2,LYN,PTPN6,BTK,BLNK	12	1.74645	1.81897
M100	MAPK, RAS signaling	MAPK, RAS signaling (M100)	MAP4K1,RASGRP2,RAC2,RASGRP4,AKT1,TGFB1,MAP2K2,MAP3K11,ARRB2,FLNA	10	1.82742	1.69516
M67	activated dendritic cells	activated dendritic cells (M67)	CD38,DDX58,IRF7,PLSCR1,BIRC3,C1QC,IFIH1,SERPING1,DDX60,C2,IGKC,RSAD2	12			1.73215	1.80516
M45	leukocyte activation and migration	leukocyte activation and migration (M45)	SIRPG,FCER1G,INPP5D,CD48,FYN,ITGA4,SELPLG,PTPN6,ITGAL,CD2,LCK	11			1.70941	1.87876
M53	inflammasome receptors and signaling	inflammasome receptors and signaling (M53)	NLRP3,NFKBIA,BIRC3,BIRC2,TNFAIP3,RXRA,CARD9,RIPK2,TLR4,NOD2,NLRC4,PAK1	12			1.70338
M23	RA, WNT, CSF receptors network (monocyte)	RA, WNT, CSF receptors network (monocyte) (M23)	RARA,FZD1,CEBPA,CSF2RA,FOS,CSF1R,FZD2,RXRA,SPI1,PTGS2,CSF3R,IL8	12		1.75466
M109	receptors, cell migration	receptors, cell migration (M109)	TGFBR3,NCKAP1L,LRRK2,C3AR1,S1PR1,SYNE2,IL6R,CCR1,CCR2,CORO1A,TRIB1,CCR7,LEF1,GATA3,BCL2	15			1.66278
M222	heme biosynthesis (II)	heme biosynthesis (II) (M222)	HMBS,SPTA1,ALAD,RFESD,TRIM10,RHCE /// RHD,RHCE,CPOX,PPOX,KLF1,UROD,BLVRB,YPEL4	13				2.40371
M11.1	blood coagulation	blood coagulation (M11.1)	SLC7A7,AMICA1,CD36,TREM1,P2RX1,F13A1,PECAM1,FCER1G,DOK2,PLAUR,LYN,SIRPA,SERPINA1,GNB4,SERPINB2,ITGAX,F5,SYK,SLC16A3,PSAP,ITGAM,CFD	22	1.82248	2.10919	1.71436	1.87442
M171	heme biosynthesis (I)	heme biosynthesis (I) (M171)	HMBS,HEMGN,AHSP,ALAD,E2F2,CPOX,ALAS2,TMOD1,PLEK2,FECH,GATA1	11		1.64933		2.24064
M209	lysosome	lysosome (M209)	GNS,CTSB,GM2A,PSAP,CD68,CTSZ,CTSL1,CTSL2,SORT1,FUCA1	10	1.82502		1.77835	2.17989
M139	lysosomal/endosomal proteins	lysosomal/endosomal proteins (M139)	CTSH,SLC11A1,PSAP,CTSB,CTSD,CD68,NPC2,AP1S2,SORT1,CTSS,GAA	11	1.85972	2.00117	1.73861	1.84306
M4.13	cell junction (GO)	cell junction (GO) (M4.13)	LCP1,KCTD12,EPB41L3,PRKCD,IFI30,PAK1,FES,TNS3,HCK,HOMER3,CTNNA1	11		1.96932
M11.2	formyl peptide receptor mediated neutrophil response	formyl peptide receptor mediated neutrophil response (M11.2)	NCF2,SLC11A1,CAMK1,FPR1,IGSF6,SECTM1,FCGR2A,PILRA,NCF1C,PAK1	10	1.72615	1.91283
M3	regulation of signal transduction	regulation of signal transduction (M3)	PTK2,TIMP2,WLS,KIF26A,ECM1,GAB1,CCR1,FOXO1,C5AR1,APCDD1,S100A12,SOX7,PLXNB2,FZD8,TRAT1,CSF1R,SULF2,CDK14,PSD3,JUP,ADAP2,NOD2,TIAM2,LYN,FGD4,ENG,FPR1,KLF4,PRKCD,UBASH3A,SHANK3,GATA3,GH1,HPSE,IL1RN,LRP1,BMP2,SYK,HMOX1,TLR2,RGL1,CTGF,ZNF423,TLR5,BCL6,CD3E,ASAP2	47		1.89512
M32.2	CORO1A-DEF6 network (I)	CORO1A-DEF6 network (I) (M32.2)	TGFB1,AES,FAM108A1,UBE2M,DEF6,H1FX,CCDC22,ACAP1,TECR,HGS,SIPA1,CORO1A,CLPTM1,TSC2,SH2B1,APEH,CBX4,STXBP2,BRD2,ATP5D	20		1.88251
M63	regulation of localization (GO)	regulation of localization (GO) (M63)	SNX17,TGFB1,ARAP1,AKT1,PKN1,MAP2K2,STXBP2,NAPA,ARHGDIA,FLNA,TSC2,NR1H2	12	1.90609	1.7654
M215	small GTPase mediated signal transduction	small GTPase mediated signal transduction (M215)	TAGAP,RAC2,FGD3,ARAP1,RHOH,GMIP,VAV1,ARHGAP30,HMHA1,ARHGAP15,ARHGDIB,ARHGAP9,ARHGAP25,ARHGDIA,ARHGAP4,RHOG	16	1.86298	1.74151
M87	transmembrane transport (I)	transmembrane transport (I) (M87)	VDR,SLC7A7,CD36,SLC31A2,SLC4A1,TLR2,NLRP3,SLC11A1,ABCB6,CDH1,DAPK1,SLC14A1,AQP1,HK3,ATP1B2,AQP9,SLC25A21,SLC15A3,ABCG2,KCNH2,HMOX1,SLC22A4,RHAG,TLR4	24		1.78004		1.96886
M1.0	integrin cell surface interactions (I)	integrin cell surface interactions (I) (M1.0)	ITGA9,PDGFRA,PTK2,TNC,PDGFRB,EGFR,ITGA5,LAMB1,COL3A1,LAMB2,CAV2,MYL9,ITGA2B,KDR,ITGB3,COL5A2,COL5A1,COL4A2,COL4A1,LAMC1,FN1,CCND2,ITGAV,MET,COL1A2,COL1A1,COL6A1,COL6A3,COL6A2	29	1.83887	1.71243
M117	cell adhesion (GO)	cell adhesion (GO) (M117)	PPP2R1A,CD40LG,NELL2,CD96,NINJ1,PSTPIP1,LY9,ADAM9,CXCR3,CD6,CORO1A,PTPRC,ZAP70,SPOCK2,PRKCQ,SELPLG,CYTIP,CD300A,PLEK,LEF1,BCL2	21	1.82416		1.72835
M32.3	KLF12 targets network	KLF12 targets network (M32.3)	DGKZ,NRBP1,LTBP3,NR1H2,PPP2R1A,RHOG,POR,ACAP1,GNB2,CORO1A,CLPTM1,CNOT3,UBE2M,HGS,FAM108A1,GNAI2,NBEAL2	17	1.81065	1.81142
M56	suppression of MAPK signaling	suppression of MAPK signaling (M56)	HSPA6,RASGRP4,FOS,CD14,ARRB2,ARRB1,CACNA2D3,IL1B,DUSP6,DUSP1,IL1R2,DUSP3	12			1.71162
M32.8	cytoskeletal remodeling	cytoskeletal remodeling (M32.8)	TGFB1,ATP2A3,SPTAN1,ACIN1,TLN1,AP2M1,AKT1,MAP7D1,FLNA,ZYX	10	1.7778
M27.0	chemokine cluster (I)	chemokine cluster (I) (M27.0)	CCL2,CCL1,CCL7,CCL4,CCL5,CCL8,PF4,XCL1,PPBP,CCL20,CCL23,IFNG,CXCL2,CXCL11,CXCL10,CXCL13,CXCL12,CXCL1,CXCL3,CCL13,CXCL5,CXCL6,CCL18,CCL19,CXCL9,IL8	26				1.88322
M219	respiratory electron transport chain (mitochondrion)	respiratory electron transport chain (mitochondrion) (M219)	UQCRC2,COX5A,COX5B,UQCR10,COX7B,CYC1,UQCRB,UQCRQ,UQCRH,COX8A,ATP5L,COX6B1,UQCRFS1,UQCRC1,COX6A1,COX7C,COX6C,COX7A2L	18		1.73825
M51	cell adhesion	cell adhesion (M51)	CDH11,THBS2,LAMB1,ALOX12,COL3A1,CHL1,LAMA4,ARHGAP6,IL1B,ITGA2B,MMRN1,JAM3,GP1BA,TPM1,THBS1,NID2,GP9,PARVB,ITGB3,ITGB5,ENG,POSTN,COL5A1,VCAM1,TNC,SNAI2,CXCL12,SLAMF7,FN1,CCDC80,SRPX,MGP,ESAM,COL1A1,COL6A1,VWF,SELP,IL8	38	1.76254
M145.1	cytoskeleton/actin (SRF transcription targets)	cytoskeleton/actin (SRF transcription targets) (M145.1)	ACTA2,MYH11,ACTG2,LMOD1,CALD1,MYLK,TPM1,TPM2,SYNPO2,SORBS1,TNS1,CAV2,VCL,MYL9	14				1.86205
M216	respiratory electron transport chain (mitochondrion)	respiratory electron transport chain (mitochondrion) (M216)	NDUFA7,NDUFB7,COX6A1,UQCRB,NDUFB10,ATP5J,UQCR10,ATP5H,NDUFS6,COX7B,COX7C,COX6C	12		1.66546
M49	transcription regulation in cell development	transcription regulation in cell development (M49)	MYH10,STMN1,TIMP2,HMGB2,MSH2,SPTB,EPB42,SPTA1,PLCG1,FBXO5,HBZ,SEMA4A,GSN,PLXNB2,CEBPA,TYMS,ECT2,ANK1,TAL1,ASPM,KIF4A,FHL2,KLF4,KLF1,CDH1,LYN,BRCA1,ARHGEF12,SOD2,VCAN,RXRA,FES,CASC5,ACHE,TRIP13,C11orf82,GATA1,CCNB1,LILRB1,LST1,SDC2,TMOD1,CDC20,CDK1,BASP1,TYROBP,PAK1	47				1.7997
M234	transcription elongation, RNA polymerase II	transcription elongation, RNA polymerase II (M234)	MEA1,NDUFA3,AURKAIP1,TCEB2,NDUFB11,NDUFB10,POLR2E,UQCR10,POLR2L,BOLA2 /// BOLA2B,UQCRQ,MIF,POLR2I,POLR2J	14		1.82351
M4.0	cell cycle and transcription	cell cycle and transcription (M4.0)	FXYD6,FAM198B,HSPA6,BUB1B,PLK1,NUF2,CD33,TIMP2,PLK4,CD36,C5AR1,FCGR1B,FCGR1A,S100A11,SEMA4A,MAFB,S100A12,KIF2C,CPPED1,SKA1,TPX2,CCDC99,NUSAP1,TYROBP,UBE2T,FGR,MARCKS,ESPL1,C15orf42,DLGAP5,IRAK3,SIRPA,CDCA7,BRCA1,CENPN,CENPM,CENPK,OIP5,CENPI,CENPH,CENPF,ALOX5,NOD2,MYBL2,ITGAX,CENPA,CLEC4E,SPAG5,ZWINT,CSF3R,CENPW,SLC15A3,DEPDC1B,KIFC1,HPSE,KCTD12,TNFAIP2,LST1,CD300LF,ORC1L,WHSC1,RBM47,H2AFX,SECTM1,…	335		1.88174
M55	TBA	TBA (M55)	RARA,LRP1,RASGRP4,SPI1,GRINA,PRKCD,DOK3,PDLIM7,MBOAT7,CSF3R,RHOG,ZYX	12	2.06392	2.05854
M48	TBA	TBA (M48)	TNFSF13,PLCB2,HHEX,STAB1,TYROBP,SH3TC1,KCNQ1,DOK2,SPI1,PTAFR,TLR4,APOB48R,LYN	13	1.69893	1.94911	1.71162
M32.7	TBA	TBA (M32.7)	AES,STK11,UBE2M,EIF4G1,H1FX,HGS,MAP2K2,MAP7D1,DCAF15,TSC2,BRD2	11		1.74693
M32.6	TBA	TBA (M32.6)	PPP2R1A,MLF2,TGFB1,PKN1,CPNE1,HGS,PSMD3,CDC37,AP2M1,AKT1,DNM2,NUCB1,HMG20B	13	1.90418	1.83676
M32.5	TBA	TBA (M32.5)	PPP2R1A,AES,MAZ,UBE2M,ASNA1,RALY,PKN1,ACIN1,AP2M1,MLF2,NRBP1,DNM2,PPP1R9B,NUCB1,HMG20B	15	1.8775	1.78075
M214	TBA	TBA (M214)	TGFBR1,RP2,SOS2,C6orf211,CHUK,PIK3CG,ZFAND6,STXBP3,ATP11B,TMEM30A,SPAST,LPGAT1	12			1.66849
M201	TBA	TBA (M201)	MYH10,NFIA,ABCG2,C17orf99,SLC14A1,PDGFA,ANKH,TSPAN5,PAQR9,ARHGEF12,TMOD1,HEPACAM2,TGM2,TNXA /// TNXB,CDH1,C2orf88,ABCC13,PBX1	18				2.13096
M198	TBA	TBA (M198)	CEBPB,MRVI1,PDLIM7,LST1,CCNJL,PISD,TECPR2,XPO6,TSEN34,PHC2,LYN,CPPED1	12	1.69874	1.81663
M193	TBA	TBA (M193)	XK,NFIA,CTTN,C6orf192,ANKH,ATP1B2,SPTB,MGLL,PLEK2,GMPR,PBX1	11	1.09703	1.83572		2.1351
M192	TBA	TBA (M192)	TGFB1,OGDH,PRMT1,G6PD,DEAF1,ILK,TLN1,MAP1S,NR1H2,NAPA,ARHGDIA,NBEAL2	12	2.02209	1.73025	1.79205
M136	TBA	TBA (M136)	NUCB1,GPS1,ASNA1,COPE,PKN1,GNAI2,CTSD,GNB2,PPP2R1A,MAP2K2,NAPA,CAPN1,DNM2,FAM108A1,GBF1,NR1H2,PNPLA6	17	1.95999	2.03756
M120	TBA	TBA (M120)	DGKZ,MAP4K1,LPXN,VAV1,HCLS1,ARHGAP15,ARRB2,SIGIRR,ARHGAP4,LYN,GATA3	11	1.94123
M237	golgi membrane (II)	golgi membrane (II) (M237)	ARFIP1,ZDHHC17,GALNT7,C3orf58,GOLPH3L,PAQR3,RAB33B,C1GALT1C1,GOLT1B,SLC35B3,RAB21,PNPLA8,SGMS1,SLC35A3,SLC35A5,COPB2,GOPC	17	-1.96329
M4.9	mitotic cell cycle in stimulated CD4 T cells	mitotic cell cycle in stimulated CD4 T cells (M4.9)	RBBP8,CCDC99,CENPF,CENPE,MASTL,PLK4,ZNF367,KIF14,EZH2,RAD51,NCAPH,GMNN,TRIP13,RRM1,CDC6,DONSON	16	-1.8402	-2.00619
M169	mitosis (TF motif CCAATNNSNNNGCG)	mitosis (TF motif CCAATNNSNNNGCG) (M169)	PCNA,SMC1A,TMPO,ORC4L,NOC3L,CASP8AP2,XPO1,CETN3,NUP37,UPF3B,ORC3L,NIF3L1,PMS1,ACTR6,ARMC1,ACTL6A	16	-1.98104	-1.83885
M4.4	mitotic cell cycle - DNA replication	mitotic cell cycle - DNA replication (M4.4)	POLA2,POLA1,PLK4,KIF15,CDC6,CDC7,STIL,EXO1,CDT1,ORC6L,PRIM1,PRIM2,PCNA,C1orf112,MCM10,OIP5,MND1,TPX2,MCM7,MCM6,MCM5,MCM4,MCM3,MCM2,MCM8,C12orf48,RPA2,CDK2,POLE2,CDC45	30		-1.95278
M4.5	mitotic cell cycle in stimulated CD4 T cells	mitotic cell cycle in stimulated CD4 T cells (M4.5)	MAD2L1,CEP55,HNRPLL,LAG3,GPR56,KIAA0101,NDC80,TYMS,FBXO5,MELK,GRAP2,CDCA7,CDCA5,RRM2,CXCR6,MIR155HG,CENPM,CENPK,NUF2,IFNG,ZNF367,MCM6,ENO2,KIF11,DEPDC1B,ZEB1,UHRF1,TACC3,CDC20,CDK1,RNF144A,CHAC2,TOP2A,UBE2T,KIF20A	35		-1.76069
M147	intracellular transport	intracellular transport (M147)	SIRT1,EXOC1,VPS4B,NUP133,NUP107,CEP120,CLINT1,ZFYVE16,PIKFYVE,SEC63,ZFAND6,PIK3C2A,TMX1,PPP1R12A,RAD21,G3BP2,SRP9	17	-1.97863	-1.9527
M101	phosphatidylinositol signaling system	phosphatidylinositol signaling system (M101)	PHTF2,AGL,C6orf211,PIKFYVE,SP3,IMPA1,PIK3C2A,DEK,SYNJ1,PPP1R12A,CLK1,PIK3C3,EFHA1,SLC35A1	14	-1.99773	-2.06116
M129	inositol phosphate metabolism	inositol phosphate metabolism (M129)	PANK3,AVL9,PIKFYVE,MED23,PLEKHF2,SRP9,IMPA1,PIK3C2A,SYNJ1,CASC4,FNDC3A,PIK3C3,KIAA1109	13	-2.3418	-2.30223
M181	nucleotide metabolism	nucleotide metabolism (M181)	CTPS,ATIC,PAICS,RRM2,RRM1,GART,CAD,ADSL,PFAS,GMPS	10		-1.9327
M212	purine nucleotide biosynthesis	purine nucleotide biosynthesis (M212)	CHCHD3,ATIC,MTHFD1,RUVBL2,CCT3,CCT7,IMPDH2,PAICS,FKBP3,ADSL,PFAS,GMPS	12		-1.93824
M22.1	mismatch repair (II)	mismatch repair (II) (M22.1)	PCNA,RFC3,RFC5,RFC4,MSH2,EXO1,RPA1,MSH6,RFC2,POLD1,POLD3,MLH1,RPA3	13	-1.83038	-1.76611	-2.09996
M4.1	cell cycle (I)	cell cycle (I) (M4.1)	BUB1B,PLK1,PLK4,KIF2C,SKA1,TPX2,CCDC99,ESPL1,DLGAP5,BRCA1,CENPN,CENPM,CENPK,OIP5,CENPI,CENPH,CENPF,CENPE,SPAG5,MYBL2,CENPA,CENPW,KIFC1,H2AFX,KIF23,CCNF,NCAPH,NCAPG,TOP2A,SPC24,SPC25,KIF11,NCAPG2,STMN1,DTL,ZWINT,FEN1,NEK2,CCNE2,EXO1,TIMELESS,TTK,TYMS,CHEK1,SUV39H2,BUB1,CDC25C,CDC25A,SGOL2,NCAPD3,ZWILCH,PBK,GINS2,GINS1,GINS4,GPSM2,UBE2C,CDC20,MELK,DTYMK,POLE2,UBE2S,DSCC1,SMC2,POLA2,RFC5,CDT1,RFC3,S…	145		-2.03239	-2.13146
M103	cell cycle (III)	cell cycle (III) (M103)	SMC1A,HDAC2,BUB1B,PLK1,CDKN1B,CDKN1A,PKMYT1,MAD2L1,ATR,CDC6,CDC7,CCNA2,CCNE2,SMC3,CCNE1,ANAPC10,TTK,ESPL1,DBF4,WEE1,CHEK2,CHEK1,PCNA,CDKN2C,CDKN2A,BUB1,RBL1,RBL2,RAD21,CDC25C,CDC25A,E2F5,MCM7,MCM6,MCM5,MCM4,MCM3,MCM2,PTTG1,SKP2,CCNB2,CCNB1,E2F2,E2F1,CDC23,CDC20,CDK1,CDK2,CDK4,CDC45,TFDP1	51		-1.96461
M230	cell cycle, mitotic phase	cell cycle, mitotic phase (M230)	HACE1,AHCTF1,SMC3,TP53BP2,CENPC1,CD28,JMY,NAE1,MIS12,TTC19,TUBE1,RANBP2	12		-1.74843
M4.8	cell division - E2F transcription network	cell division - E2F transcription network (M4.8)	E2F7,PCNA,NASP,MAD2L1,CASP2,TOPBP1,RFC5,TIMELESS,DNMT1,H2AFX,KIF4A,PRKDC,MCM4,DTYMK,MCM2,ZWINT,RNASEH2A,MCM3,RANBP1	19		-1.97484
M10.0	E2F1 targets (Q3)	E2F1 targets (Q3) (M10.0)	MAP4K1,STMN1,ERBB2IP,RFC1,TLE4,EZH2,FBXO5,GMNN,ARID4A,ARHGAP6,KIAA0101,CDC6,DCK,MEIS2,SFRS1,WEE1,RANBP1,PCNA,NR3C2,ZNF367,HMGA1,MCM6,MCM4,MCM2,UNG,OSBPL7,HIST1H2BK,E2F7,ATAD2,MELK,POLE2,RAD51,HOXA9	33		-2.03642
M10.1	E2F1 targets (Q4)	E2F1 targets (Q4) (M10.1)	E2F7,PCNA,NASP,POLE2,SKP2,ERBB2IP,SLBP,POLA2,KNTC1,PKMYT1,MELK,MCM4,PRIM1,FBXO5,RAD51,CIT,STMN1,WEE1,RANBP1,CDC6,DCLRE1A	21		-2.12715
M22.0	mismatch repair (I)	mismatch repair (I) (M22.0)	SMC1A,POLA1,NCAPG2,RFC5,RFC4,MSH2,TMPO,MSH6,RFC2,GMNN,BUB1,RMI1,RACGAP1,EXO1,POLD3,PRIM1,ZWINT,CHEK1,PCNA,CENPK,FIGNL1,MCM6,RFC3,SSBP1,TOPBP1,RPA3,SMC2	27		-1.99589
M106.0	nuclear pore complex	nuclear pore complex (M106.0)	NUP88,XPO1,NUP62,NUPL2,NUP133,NUP107,RAN,NUP160,NUP54,NUP35,NUP85,NUP37,NUP43,NUP155,SEH1L,RANBP1,NUP205	17		-1.76089
M143	nuclear pore, transport; mRNA splicing, processing	nuclear pore, transport; mRNA splicing, processing (M143)	SLBP,NCBP2,NUP133,NUP107,NUP160,NUP54,UPF3B,NUP155,SEH1L,NUPL2,NUP205	11		-1.97369
M213	regulation of transcription, transcription factors	regulation of transcription, transcription factors (M213)	CREBZF,KIAA1109,C14orf138,PTBP2,KIAA1468,STAG2,MED23,ZNF700,ZDHHC17,DUSP10,SDCCAG1,NCRNA00201,PPP1R12A,BDP1,FMR1,CLK1,ARID4B,CCNT2,CLK4,BTAF1,SFRS12	21	-2.17131	-2.11712
M128	TBA	TBA (M128)	SP3,NDUFA5,USP1,CCNC,PIK3C2A,SFRS12,CLK1,RNF6,ARID4A,CCNT2,PSMC6,RNF139	12	-2.17412	-2.1607
M137	TBA	TBA (M137)	ZMYM2,PHTF2,PANK3,AGL,TLK1,TSNAX,PIKFYVE,USP1,PLEKHF2,TCERG1,ROCK1,ACBD3,SFRS12,RNF6,SMARCA5,ATF2	16	-1.92567	-2.08571
M148	TBA	TBA (M148)	MORC3,SEC23A,SPAST,EEA1,NUP160,RB1,ADAM9,STXBP3,SYNJ1,SEC24B,TMEM30A	11	-2.05483	-2.17824
M153	TBA	TBA (M153)	PHTF2,SP3,SEC23A,RAP2C,SGTB,AEBP2,NRAS,SRP9,C1D,PIK3C2A,CCNC,RNF6,FAM18B,C2orf69,RANBP6,TCF12	16	-2.43871	-2.34893
M161	TBA	TBA (M161)	BCL2L1,SP3,TSNAX,SPAST,SLC7A5,RB1,RBM38,HERC4,RNF6,FNDC3A,MBNL3,ATF1,KIAA1109,BNIP2	14	-1.90149	-1.87851
M174	TBA	TBA (M174)	TSN,MUDENG,SRP9,SEC63,ANP32E,MATR3,EED,SMARCA5,PANK3,SACM1L,RNF138,CUL5,MORF4L2,ZBED5,MDFIC,BMI1,PCNP,TMX1,ZBTB11,TNFAIP8,SEP15,CCNC,RNF6,BZW1	24	-1.84818	-2.01198
M180	TBA	TBA (M180)	OSTM1,SIRT1,NPTN,CHUK,HIF1A,ROCK1,SYNJ1,ACSL4,TCF12,ATF2,IREB2	11	-2.33742	-2.06959
M185	TBA	TBA (M185)	HDAC2,NPTN,DLD,HPRT1,TCF12,PRNP,RB1,CTR9,SYNJ1,ATG5,RNF6,FNDC3A,PTPN11,BNIP2	14	-2.32619	-2.05363
M190	TBA	TBA (M190)	PPP1CC,BUB3,HAUS3,BMI1,CCNG1,OSM,EREG,IL1A,IL1B,CD2AP,USP16	11		-1.80261
M194	TBA	TBA (M194)	SMC1A,XPO1,ADNP,NOC3L,CETN3,NUP37,TXNDC9,TTC35,MTO1,PPP2R5C,ATF1,CRNKL1,CTCF,ARMC1	14	-1.88642	-1.83959
M203	TBA	TBA (M203)	PHTF2,AGL,RCN2,EEA1,ATF1,MAP3K7,ZBTB41,ATP11C,C12orf29,IKZF5,MBNL2,C12orf23,ATF2	13		-1.72564
M218	TBA	TBA (M218)	PREPL,ATG4C /// CTR9,C3orf1,GTF2H1,ALG6,SLC35B3,POT1,HPS5,SLC35A5,C11orf73,RPE,PMS1,ELP3,ACADM,CSRP2BP	15		-1.7445
M229	TBA	TBA (M229)	MIER3,CAND1,CDKN2AIP,AEBP2,CRY1,DYNLT3,BMI1,RAB18,MAPK6,CCNC,PTBP2	11	-2.17955	-2.22971
M72.0	TBA	TBA (M72.0)	MORC3,MUDENG,ADNP,DEK,ATP11B,FMR1,ARID4B,NEK7,PANK3,ORC4L,PLEKHF2,MST4,ITSN2,SACM1L,RNF138,RAP2C,PHTF2,ZBTB11,UBA3,EFHA1,PTPN11,ROCK1,RNF6,BZW1	24	-1.93532	-1.91549
M72.1	TBA	TBA (M72.1)	NEK7,ITSN2,MUDENG,ERBB2IP,PLEKHF2,G3BP2,IMPA1,SP3,DEK,PPP1R12A,VPS4B,CCNC,FMR1,MBNL1,ARID4B,BZW1,SACM1L	17		-1.93212
M72.2	TBA	TBA (M72.2)	ZDHHC17,LBR,ERBB2IP,PLEKHF2,STAG2,RNF111,SP3,PPP1R12A,G3BP2,FMR1,ARID4B,SACM1L	12	-1.94949
M99	TBA	TBA (M99)	PDGFRA,GREM1,CYR61,EPHA2,MRGPRF,FSTL1,INHBA,CTGF,DACT1,CAV1	10		-1.75194
