# Supplementary material for: Early Transcriptional Signatures of the Immune Response to a Live Attenuated Tetravalent Dengue Vaccine Candidate in Non-human Primates
Source: PLoS Negl Trop Dis. 2016 May 23;10(5):e0004731. doi: 10.1371/journal.pntd.0004731 (PMC4877054; doi:10.1371/journal.pntd.0004731)
Supplement: S5 Table — (XLSX) [file pntd.0004731.s006.xlsx]

## Sheet: Sheet1
S5 Table
Fold-change over time of significant genes in Clusters 1-3 for animals in the placebo (PBS) group following wt DENV challenge.
			wt DENV
Gene Symbol	Gene Name	Entrez Gene ID	Day 1	Day 3	Day 5	Day 7
Cluster 1
PLA2G4C	phospholipase A2, group IVC (cytosolic, calcium-independent)	8605	-1.57598	4.26856	7.44489	6.33678
MX2	myxovirus (influenza virus) resistance 2 (mouse)	4600	-1.02456	2.62079	4.87364
IFI44	interferon-induced protein 44	10561	-1.37078	5.80582	10.4469	10.6479
USP41	ubiquitin specific peptidase 41	373856	-1.29011	1.8823	3.70635
TMEM140	transmembrane protein 140	55281	-1.20372	1.37554	2.34567
KCTD14	potassium channel tetramerisation domain containing 14	65987			3.38992	3.34325
BATF2	basic leucine zipper transcription factor, ATF-like 2	116071	-1.51309	1.8693	3.9109
SAMD4A	sterile alpha motif domain containing 4A	23034	-1.21947	2.2835	3.02356	3.61438
IFI6	interferon, alpha-inducible protein 6	2537	-1.30812	2.40744	3.28297	4.02085
GCH1	GTP cyclohydrolase 1 (dopa-responsive dystonia)	2643	-1.0811	1.52098	2.31338	2.79917
RTP4	receptor transporter protein 4	64108	-1.19024	1.59245	2.23264	2.03672
STAT2	signal transducer and activator of transcription 2, 113kDa	6773	-1.18921	1.8245	2.19999	1.8823
PLSCR2	phospholipid scramblase 2	57047	-1.23649	2.35585	2.7919	2.35585
PARP9	poly (ADP-ribose) polymerase family, member 9	83666	-1.02722	1.81347	2.1454	1.9369
OASL	2'-5'-oligoadenylate synthetase-like	8638	-1.33793	2.52713	3.69993	3.15469
TNFSF13B	tumor necrosis factor (ligand) superfamily, member 13b	10673	-1.02544	1.9776	2.77743	2.1049
OAS3	2'-5'-oligoadenylate synthetase 3, 100kDa	4940	-1.17793	2.09761	3.2015	2.46442
ISG20	interferon stimulated exonuclease gene 20kDa	3669	-1.06069	1.61888	2.44528	1.86284
GBP2	guanylate binding protein 2, interferon-inducible	2634	-1.26576	1.88557	2.67122
GBP1	guanylate binding protein 1, interferon-inducible, 67kDa	2633	-1.20581	1.87579	2.58023	1.90528
IFIT3	interferon-induced protein with tetratricopeptide repeats 3	3437	-1.49355	3.52165	5.70114	4.90329
MX1	myxovirus (influenza virus) resistance 1, interferon-inducible protein p78 (mouse)	4599	-1.01396	4.18434	5.58865	4.76508
DDX58	DEAD (Asp-Glu-Ala-Asp) box polypeptide 58	23586	-1.16675	4.89056	6.48677
IFIT1	interferon-induced protein with tetratricopeptide repeats 1	3434	-1.43147	4.04181	5.89708	4.69948
EIF2AK2	eukaryotic translation initiation factor 2-alpha kinase 2	5610	-1.08956	3.2015	4.15904	3.90751
SECTM1	secreted and transmembrane 1	6398	-1.32524	2.98194	4.72806	2.48156
IL1RN	interleukin 1 receptor antagonist	3557	-1.08674	2.17724	2.95878	1.78695
IFIH1	interferon induced with helicase C domain 1	64135	-1	2.55797	3.29436	1.60492
USP18	ubiquitin specific peptidase 18	11274	1.13583	6.30392	11.1483	6.03666
HERC6	hect domain and RLD 6	55008	1.2163	3.605	5.50217	5.08942
HERC5	hect domain and RLD 5	51191	1	5.56931	8.08361
ISG15	ISG15 ubiquitin-like modifier	2636	-1.1923	8.52234	19.9214	11.2648
Cluster 2
TSHZ3	teashirt zinc finger homeobox 3	57616	1.98791		1.5223	1.30699
C1ORF192	chromosome 1 open reading frame 192	257177	1.65147	3.06577
PDGFRB	platelet-derived growth factor receptor, beta polypeptide	5159	2.14913	1.47044	1.82608	1.70971
COL11A1	collagen, type XI, alpha 1	1301	1.98103	1.06345	1.20476	1.16171
FAM59A	family with sequence similarity 59, member A	64762	1.91687	1.13288	1.26795
ZBP1	Z-DNA binding protein 1	81030	1.38391		1.77
XAF1	XIAP associated factor 1	54739		3.18766	5.14261	4.14824
MR1	major histocompatibility complex, class I-related	3140	1.04972	1.44643	2.1622	2.24233
LPL	lipoprotein lipase	4023	1.58694	1.64861	2.42209	2.93579
HSPA1A	heat shock 70kDa protein 1A	3303	1.50655	1.6231	2.28747	2.94088
MOBKL2C	MOB1, Mps One Binder kinase activator-like 2C (yeast)	148932	1.10095		1.83242
CLEC7A	C-type lectin domain family 7, member A	64581	1.11149	1.46155		3.00528
HSPA1B	heat shock 70kDa protein 1B	3304	1.32294	1.66296	2.3846	3.5832
SPATS2L	spermatogenesis associated, serine-rich 2-like	26010	1.13682	1.79316	3.47617	3.95177
C18ORF49	chromosome 18 open reading frame 49	400653	1.06622	2.02792	3.76461	3.65533
TREX1	three prime repair exonuclease 1	11277	1.03706	1.22476	1.82766	1.39959
PLA2G16	phospholipase A2, group XVI	11145	1.07177	1.29235	1.88884	1.44393
LY6E	lymphocyte antigen 6 complex, locus E	4061	1.14969	1.44769	2.13798	1.62029
TNK2	tyrosine kinase, non-receptor, 2	10188	1.12214	1.65433	2.16033	1.63722
TRIM21	tripartite motif-containing 21	6737	1.1019	1.64718	2.17347	1.65004
LGALS9	lectin, galactoside-binding, soluble, 9 (galectin 9)	3965	1.0219	1.49355	1.98791	1.50394
MOV10	Mov10, Moloney leukemia virus 10, homolog (mouse)	4343	1.06714	1.4502	1.95037	1.55428
SDC3	syndecan 3 (N-syndecan)	9672	1.05245	1.1923	1.66008	1.42282
PHF11	PHD finger protein 11	51131	1.14969	1.37197	1.86445	1.5223
PARP10	poly (ADP-ribose) polymerase family, member 10	84875	1.21314	1.59521	2.04734	1.60353
NAGK	N-acetylglucosamine kinase	55577	1.12117	1.42159	1.77461	1.45902
ATP13A1	ATPase type 13A1	57130	1.29347	1.59798	1.96394	1.6091
LOC285479	hypothetical gene supported by NM_030930; AY007125	285479	1.44268		2.2835	1.55159
C19ORF66	chromosome 19 open reading frame 66	55337	1.24401	1.71416	2.19619	1.4871
TRIM5	tripartite motif-containing 5	85363	1.0122	1.76847	1.99308	1.87579
CNP	2',3'-cyclic nucleotide 3' phosphodiesterase	1267	1.11246	1.6231	1.93355	1.73057
LAP3P2	leucine aminopeptidase 3 pseudogene 2	389386	1.14969	1.60631	1.88394	1.94026
SPTLC2	serine palmitoyltransferase, long chain base subunit 2	9517	1.30812	1.39959	2.0174	1.84038
PSITPTE22	transmembrane phosphatase with tensin homology pseudogene 1	387590	1.03527	1.30586	1.75625	1.58832
KCNQ1	potassium voltage-gated channel, KQT-like subfamily, member 1	3784	1.52626	2.0174	2.77022	2.40327
MT1G	metallothionein 1G	4495	1.07923	1.3036	1.87579	1.69202
MAFB	v-maf musculoaponeurotic fibrosarcoma oncogene homolog B (avian)	9935	1.17793	1.5223	2.19428	2.03672
LIG1	ligase I, DNA, ATP-dependent	3978	1.01484	1.41789	1.947	1.84837
MT1H	metallothionein 1H	4496	1.05702	1.24617	1.90858	1.64433
C20ORF96	chromosome 20 open reading frame 96	140680	1.06992	1.30134	2.0209
CD68	CD68 antigen	968	1.31951	1.48452	2.10672	2.23457
XRN1	5'-3' exoribonuclease 1	54464	1.31722	2.01391	1.74412	1.83719
RHBDF2	rhomboid 5 homolog 2 (Drosophila)	79651	1.21314	1.75169	1.94362	1.59521
LAP3	leucine aminopeptidase 3	51056	1.22689	2.01391	2.0209	1.73057
GM2A	GM2 ganglioside activator	2760	1.16272	1.64718	1.69643	1.41176
ARAP2	ArfGAP with RhoGAP domain, ankyrin repeat and PH domain 2	116984	1.4502	2.01217	1.99135
LGALS8	lectin, galactoside-binding, soluble, 8 (galectin 8)	3964	1.30586	1.64718	1.79938	1.57735
HOOK3	hook homolog 3 (Drosophila)	84376	1.12994	1.44769	1.66296	1.50394
CSRNP1	cysteine-serine-rich nuclear protein 1	64651	1.11053	1.41789	1.63439	1.46029
FPR3	formyl peptide receptor 3	2359	1.49226	1.79005	2.12506	2.03144
PML	promyelocytic leukemia	5371	1.27235	2.33755	3.63637	2.53151
PARP14	poly (ADP-ribose) polymerase family, member 14	54625	1.18407	2.88536	3.28297	2.6898
PRIC285	helicase with zinc finger 2, transcriptional coactivator	85441	1.23863	2.65968	3.45515	2.4945
STAT1	signal transducer and activator of transcription 1, 91kDa	6772	1.02722	2.21338	2.86543	2.32745
DTX3L	deltex 3-like (Drosophila)	151636	1.04972	2.26577	2.86294	2.23457
BARD1	BRCA1 associated RING domain 1	580	1.06529	2.17913	2.82109	2.17535
UNC93B3	unc-93 homolog B3 pseudogene (C. elegans)	285296	1.21209	2.01391	2.62989	2.0958
LOC402457	similar to unc-93 homolog B1; unc93 (C.elegans) homolog B	402457	1.22158	1.947	2.56463	2.01915
UBE2L6	ubiquitin-conjugating enzyme E2L 6	9246	1.05245	1.61468	2.2835	1.80719
IFI35	interferon-induced protein 35	3430	1.01924	1.61328	2.28548
PARP12	poly (ADP-ribose) polymerase family, member 12	64761	1.04427	1.82766	2.31739	1.91521
FTSJD2	cap methyltransferase 1	23070	1.12506	2.0174	2.64359	2.23457
MOCOS	molybdenum cofactor sulfurase	55034	1.04156	1.66296	2.11954	1.88394
ADAR	adenosine deaminase, RNA-specific	103	1.24617	1.85639	2.43682	2.04202
RNF213	ring finger protein 213	57674	1.19644	2.73445	3.65216	3.10857
CORO2A	coronin, actin binding protein, 2A	7464	1.12408	2.25989	2.78707	2.58695
IRF7	interferon regulatory factor 7	3665	1.02456	1.89376	2.71556	2.40953
ATF3	activating transcription factor 3	467	1.43396	2.51403	3.73861	3.29436
USP42	ubiquitin specific peptidase 42	84132	1.38751	1.37793	1.63864	1.33561
OGFR	opioid growth factor receptor	11054	1.1708	1.36367	1.64718	1.33561
LOC441019	hypothetical gene supported by X97260	441019	1.27456	1.38032	1.72608	1.33099
CCL3	chemokine (C-C motif) ligand 3	6348	1.57053	1.41544	1.89376	1.62873
MACF1	microtubule-actin crosslinking factor 1	23499	1.58145	1.68034	1.62451	1.50264
C6ORF106	chromosome 6 open reading frame 106	64771	1.57598	1.45523	1.53554	1.50916
CX3CR1	chemokine (C-X3-C motif) receptor 1	1524	1.85318	1.73508	2.30537	2.41999
ACOT7	acyl-CoA thioesterase 7	11332	1.23328	1.24186	2.94598	1.18921
CMPK2	cytidine monophosphate (UMP-CMP) kinase 2, mitochondrial	129607	-1.45649		6.1475
Cluster 3
SLC25A16	solute carrier family 25 (mitochondrial carrier; Graves disease autoantigen), member 16	8034	-1.33214	-2.55133	-2.97162	-2.52932
LRRN1	leucine rich repeat neuronal 1	57633	-1.39474	-3.14923	-3.38698	-3.09513
LOC284454	uncharacterized LOC284454	284454	-1.24401	-1.74412	-2.03496	-1.48452
TPST1	tyrosylprotein sulfotransferase 1	8460	-1.44143	-3.13834	-2.88786
HECW2	HECT, C2 and WW domain containing E3 ubiquitin protein ligase 2	57520	-1.42528	-2.73445	-2.59593
CENPE	centromere protein E, 312kDa	1062	-1.31608	-2.42629	-2.41789	-2.40119
QPCT	glutaminyl-peptide cyclotransferase (glutaminyl cyclase)	25797	-1.47044	-2.57353	-2.35585	-1.95037
MPZL3	myelin protein zero-like 3	196264	-1.26576	-2.41999	-2.10672	-1.78695
TIGD7	tigger transposable element derived 7	91151	-1.32753	-2.18669	-2.06874	-1.77615
MOSC1	MOCO sulphurase C-terminal domain containing 1	64757	-1.53023	-2.40119	-2.29541	-2.04379
ABHD5	abhydrolase domain containing 5	51099	-1.31722	-2.1622	-1.91189	-1.73508
C10ORF32	chromosome 10 open reading frame 32	119032	-1.39112	-2.10855	-2.11587	-1.95376
IL1R2	interleukin 1 receptor, type II	7850	-1.47299	-2.44316	-1.63722	-1.7216
CRISPLD2	cysteine-rich secretory protein LCCL domain containing 2	83716	-1.32638	-2.52276	-1.8025	-1.58832
GCA	grancalcin, EF-hand calcium binding protein	25801	-1.84837	-2.24428	-2.42209	-2.82598
GK	glycerol kinase	2710	-1.76388	-2.36403	-1.87905	-2.09217
C5ORF32	cysteine-rich transmembrane module containing 1	84418	-1.53023	-2.09398	-1.91687
CYP4F2	cytochrome P450, family 4, subfamily F, polypeptide 2	8529	-1.41544	-2.30338	-1.68325	-2.93071
