# Supplementary material for: Early Transcriptional Signatures of the Immune Response to a Live Attenuated Tetravalent Dengue Vaccine Candidate in Non-human Primates
Source: PLoS Negl Trop Dis. 2016 May 23;10(5):e0004731. doi: 10.1371/journal.pntd.0004731 (PMC4877054; doi:10.1371/journal.pntd.0004731)
Supplement: S6 Table — (XLSX) [file pntd.0004731.s007.xlsx]

## Sheet: Sheet1
S6 Table
Overlap of genes with significant changes in transcript abundance following vaccination and correlated with median neutralizing antibody titers on day 30
HEEBO probe ID	Gene Symbol	Gene Name	Entrez Gene ID	Spearman day sig.	Spearman r	Spearman p
hSQ037368	OASL	2'-5'-oligoadenylate synthetase-like	8638	7	0.636065	0.00027476
hSQ029289	DHX58	dexh (asp-glu-x-his) box polypeptide 58	79132	7	0.62102	0.00071032
hSQ040637	GBP2	guanylate binding protein 2, interferon-inducible	2634	7	0.615685	0.00029274
hSQ022274	GBP1	guanylate binding protein 1, interferon-inducible	2633	7	0.606594	0.00038006
hSQ018380	IFI27	interferon, alpha-inducible protein 27	3429	7	0.601114	0.00044316
hSQ031895	XAF1	xiap associated factor 1	54739	7	0.600802	0.000447
hSQ022580	PARP14	poly (adp-ribose) polymerase family, member 14	54625	7	0.599845	0.00045902
hSQ012185	STAT1	signal transducer and activator of transcription 1, 91kda	6772	7	0.581756	0.00074612
hSQ031382	RNF213	ring finger protein 213	57674	7	0.572225	0.00095304
hSQ043572	OAS2	2'-5'-oligoadenylate synthetase 2, 69/71kda	4939	7	0.564644	0.00141808
hSQ028207	FTSJD2	ftsj methyltransferase domain containing 2	23070	7	0.551075	0.00159912
hSQ040524	FRMD4B	ferm domain containing 4b::transcribed locus	23150	5	0.547731	0.002101
hSQ006723	ISG15	isg15 ubiquitin-like modifier	9636	7	0.547338	0.00174614
hSQ044881	MX1	myxovirus (influenza virus) resistance 1, interferon-inducible protein p78 (mouse)	4599	7	0.532354	0.00246
hSQ039205	KLRC3	killer cell lectin-like receptor subfamily c, member 3	3823	5	0.524815	0.0041398
hSQ006409	MAFB	v-maf musculoaponeurotic fibrosarcoma oncogene homolog b (avian)	9935	1	0.519773	0.0032416
hSQ017374	AKAP13	a kinase (prka) anchor protein 13	11214	1	0.502506	0.0046562
hSQ038079	CDCP1	cub domain containing protein 1	64866	1	0.498335	0.005936
hSQ034919	STAG3L4	stromal antigen 3-like 4	64940	1	0.487134	0.0063304
hSQ024313	IFI44	interferon-induced protein 44	10561	7	0.475275	0.0091726
hSQ009622	NTN4	netrin 4	59277	5	0.471575	0.0098098
hSQ008166	HERC6	hect domain and rld 6	55008	1	-0.61529	0.00038184
hSQ005332	UBE2J1	ubiquitin-conjugating enzyme e2, j1 (ubc6 homolog, yeast)::ubiquitin-conjugating enzyme e2, j1, u	51465	1	-0.55641	0.00140794
hSQ000619	FOS	transcribed locus::fbj murine osteosarcoma viral oncogene homolog	2353	1	-0.549677	0.0016528
hSQ042550	FNDC3B	fibronectin type iii domain containing 3b	64778	1	-0.548415	0.0020686
hSQ000036	FAM178A	family with sequence similarity 178, member a	55719	1	-0.543268	0.0019195
hSQ038911	ST6GALNAC2	st6 (alpha-n-acetyl-neuraminyl-2,3-beta-galactosyl-1,3)-n-acetylgalactosaminide alpha-2,6-sialyltransferase 2	10610	1	-0.534129	0.003415
hSQ025834	PCNP	pest proteolytic signal containing nuclear protein	57092	1	-0.525003	0.002894
hSQ042304	RAB3D	rab3d, member ras oncogene family	9545	1	-0.514531	0.0060342
hSQ036913	PTGS2	prostaglandin-endoperoxide synthase 2 (prostaglandin g/h synthase and cyclooxygenase)	5743	1	-0.50875	0.0040934
hSQ044048	SLC25A20	solute carrier family 25 (carnitine/acylcarnitine translocase), member 20	788	1	-0.500112	0.0048888
hSQ026684	FAM46C	family with sequence similarity 46, member c	54855	1	-0.499722	0.0049276
hSQ029619	TMEM66	transmembrane protein 66	51669	7	-0.497718	0.0060078
hSQ010497	PHF6	phd finger protein 6	84295	5	-0.496178	0.0061904
hSQ020119	WDFY3	wd repeat and fyve domain containing 3	23001	5	-0.490613	0.0080326
hSQ024974	ACTR2	arp2 actin-related protein 2 homolog (yeast)::transcribed locus, strongly similar to xp_002799337.1 predicted: hypothetical protein loc100427240 [macaca mulatta]	10097	1	-0.49003	0.0059808
hSQ000995	LOC441113	similar to glutaredoxin (thioltransferase) (ttase)	441113	1	-0.489587	0.0060332
hSQ011870	SEPX1	selenoprotein x, 1	51734	1	-0.484309	0.0090122
hSQ033061	GOPC	golgi-associated pdz and coiled-coil motif containing	57120	3	-0.482121	0.0069768
hSQ016900	LOC401307	hypothetical gene supported by ak027125	401307	1	-0.473327	0.008246
hSQ026206	RNASE6	ribonuclease, rnase a family, k6	6039	1	-0.470654	0.0086684
hSQ017479	SGK1	serum/glucocorticoid regulated kinase 1	6446	3	-0.465798	0.0094826
