# Supplementary material for: Early Transcriptional Signatures of the Immune Response to a Live Attenuated Tetravalent Dengue Vaccine Candidate in Non-human Primates
Source: PLoS Negl Trop Dis. 2016 May 23;10(5):e0004731. doi: 10.1371/journal.pntd.0004731 (PMC4877054; doi:10.1371/journal.pntd.0004731)
Supplement: S7 Table — (XLSX) [file pntd.0004731.s008.xlsx]

## Sheet: Sheet1
S7 Table
Enriched blood transcript modules from genes ranked by Spearman correlation coefficient r (FDR<5%).
(ES: enrichment score; NES: normalized enrichment score)
Day	Module ID	Module name	ES	NES	FDR q-val
1	M210	EXTRACELLULAR MATRIX, COLLAGEN (M210)	0.666537	2.34696	0.0110677
1	M1.0	INTEGRIN CELL SURFACE INTERACTIONS (I) (M1.0)	0.593484	2.1525	0.037905
1	M162.0	PLASMA MEMBRANE, CELL JUNCTION (M162.0)	0.653739	2.15117	0.0260367
1	M26.0	TBA (M26.0)	0.857575	2.10115	0.0310188
1	M17.0	HOX CLUSTER I (M17.0)	0.741081	2.04503	0.0397291
1	M51	CELL ADHESION (M51)	0.530469	2.04063	0.0342251
1	M162.1	CELL JUNCTION (M162.1)	0.680133	1.98572	0.0490333
1	M44	T CELL SIGNALING AND COSTIMULATION (M44)	-0.721836	-1.87105	0.0425292
3	M11.0	ENRICHED IN MONOCYTES (II) (M11.0)	-0.451485	-2.00977	0.00920959
3	M95.0	ENRICHED IN ANTIGEN PRESENTATION (II) (M95.0)	-0.633199	-1.95143	0.0114508
3	S4	MONOCYTE SURFACE SIGNATURE (S4)	-0.4963	-1.96483	0.0116234
3	M118.0	ENRICHED IN MONOCYTES (IV) (M118.0)	-0.541376	-2.03337	0.0138863
3	M61.0	ENRICHED IN NK CELLS (II) (M61.0)	-0.690207	-1.85579	0.0245432
3	M32.0	PLATELET ACTIVATION (I) (M32.0)	-0.578808	-1.85898	0.0266036
3	M16	TLR AND INFLAMMATORY SIGNALING (M16)	-0.543031	-1.8718	0.0266585
3	S1	NK CELL SURFACE SIGNATURE (S1)	-0.553424	-1.87228	0.0316144
5	M7.2	ENRICHED IN NK CELLS (I) (M7.2)	0.737018	2.61382	0
5	M7.0	ENRICHED IN T CELLS (I) (M7.0)	0.6408	2.45415	0
5	M7.1	T CELL ACTIVATION (I) (M7.1)	0.600901	2.26972	0
5	M204.0	CHAPERONIN MEDIATED PROTEIN FOLDING (I) (M204.0)	0.767277	2.22244	0.00062856
5	M18	T CELL DIFFERENTIATION VIA ITK AND PKC (M18)	0.79047	2.10064	0.00177066
5	M106.0	NUCLEAR PORE COMPLEX (M106.0)	0.686358	2.06881	0.00201313
5	M22.0	MISMATCH REPAIR (I) (M22.0)	0.590369	2.00424	0.00448873
5	M7.3	T CELL ACTIVATION (II) (M7.3)	0.629255	1.98096	0.0056388
5	M185	TBA (M185)	0.69568	1.97681	0.00572722
5	M174	TBA (M174)	0.579019	1.92266	0.011676
5	M226	PROTEASOME (M226)	0.692677	1.91966	0.0110419
5	M72.1	TBA (M72.1)	0.618839	1.88762	0.0160097
5	M144	CELL CYCLE, ATP BINDING (M144)	0.631638	1.88529	0.0150283
5	M7.4	T CELL ACTIVATION (III) (M7.4)	0.716379	1.87927	0.0145895
5	M229	TBA (M229)	0.721011	1.8776	0.0138275
5	M130	ENRICHED IN G-PROTEIN COUPLED RECEPTORS (M130)	0.801549	1.87404	0.0136311
5	M143	NUCLEAR PORE, TRANSPORT; MRNA SPLICING, PROCESSING (M143)	0.730474	1.85392	0.0163074
5	M106.1	NUCLEAR PORE COMPLEX (MITOSIS) (M106.1)	0.703354	1.843	0.0179093
5	M4.6	CELL DIVISION IN STIMULATED CD4 T CELLS (M4.6)	0.628962	1.83948	0.0174747
5	M213	REGULATION OF TRANSCRIPTION, TRANSCRIPTION FACTORS (M213)	0.63618	1.83449	0.017685
5	M151	TBA (M151)	0.87003	1.82846	0.0179525
5	M4.12	C-MYC TRANSCRIPTIONAL NETWORK (M4.12)	0.664007	1.81679	0.0188585
5	M204.1	CHAPERONIN MEDIATED PROTEIN FOLDING (II) (M204.1)	0.68951	1.81601	0.0181449
5	M230	CELL CYCLE, MITOTIC PHASE (M230)	0.732581	1.81493	0.01746
5	M72.0	TBA (M72.0)	0.543714	1.81148	0.0173541
5	M191	TRANSMEMBRANE TRANSPORT (II) (M191)	0.682185	1.80064	0.0185597
5	M218	TBA (M218)	0.666498	1.79259	0.0196223
5	M157	ENRICHED IN NK CELLS (III) (M157)	0.677455	1.77284	0.0239886
5	M194	TBA (M194)	0.646582	1.76396	0.0253641
5	M227	TRANSLATION INITIATION (M227)	0.657073	1.75662	0.0268301
5	M205	TBA (M205)	0.662777	1.74599	0.0289709
5	M147	INTRACELLULAR TRANSPORT (M147)	0.561677	1.74017	0.0298068
5	M181	NUCLEOTIDE METABOLISM (M181)	0.660473	1.73681	0.0300201
5	M169	MITOSIS (TF MOTIF CCAATNNSNNNGCG) (M169)	0.613548	1.71521	0.0363729
5	M37.1	ENRICHED IN NEUTROPHILS (I) (M37.1)	-0.734567	-3.10632	0
5	M55	TBA (M55)	-0.815887	-2.39953	0.00210238
5	M16	TLR AND INFLAMMATORY SIGNALING (M16)	-0.56056	-2.33087	0.00316685
5	M11.0	ENRICHED IN MONOCYTES (II) (M11.0)	-0.39519	-2.31002	0.00303164
5	S4	MONOCYTE SURFACE SIGNATURE (S4)	-0.476358	-2.30821	0.00242531
5	M81	ENRICHED IN MYELOID CELLS AND MONOCYTES (M81)	-0.602939	-2.29174	0.00272351
5	M32.0	PLATELET ACTIVATION (I) (M32.0)	-0.596958	-2.22194	0.00460979
5	M64	ENRICHED IN ACTIVATED DENDRITIC CELLS/MONOCYTES (M64)	-0.64272	-2.17234	0.00602519
5	M133.0	CELL ADHESION, MEMBRANE (M133.0)	-0.736777	-2.13008	0.0081279
5	M32.3	KLF12 TARGETS NETWORK (M32.3)	-0.638907	-2.12345	0.00797535
5	M168	ENRICHED IN DENDRITIC CELLS (M168)	-0.672918	-2.10794	0.00885459
5	M162.1	CELL JUNCTION (M162.1)	-0.728155	-2.07875	0.00997719
5	M118.0	ENRICHED IN MONOCYTES (IV) (M118.0)	-0.441513	-2.05716	0.0116927
5	M2.1	EXTRACELLULAR MATRIX (II) (M2.1)	-0.508362	-2.02742	0.0147521
5	M220	TBA (M220)	-0.821234	-2.01378	0.0153389
5	M32.1	PLATELET ACTIVATION (II) (M32.1)	-0.547993	-2.01095	0.0144694
5	M140	EXTRACELLULAR MATRIX, COMPLEMENT (M140)	-0.711183	-1.96841	0.0220169
5	M114.0	TBA (M114.0)	-0.513551	-1.95742	0.0223552
5	M163	ENRICHED IN NEUTROPHILS (II) (M163)	-0.660469	-1.92466	0.0275154
5	M124	ENRICHED IN MEMBRANE PROTEINS (M124)	-0.574483	-1.9084	0.0297503
5	M32.5	TBA (M32.5)	-0.588211	-1.89924	0.0309677
5	M87	TRANSMEMBRANE TRANSPORT (I) (M87)	-0.511644	-1.88117	0.0348906
5	M32.2	CORO1A-DEF6 NETWORK (I) (M32.2)	-0.520198	-1.88104	0.0333736
5	M23	RA, WNT, CSF RECEPTORS NETWORK (MONOCYTE) (M23)	-0.668762	-1.84402	0.0419483
5	M17.0	HOX CLUSTER I (M17.0)	-0.678378	-1.843	0.0408898
5	M78	MYELOID CELL CYTOKINES, METALLOPEPTIDASES AND LAMININS (M78)	-0.663427	-1.83018	0.0436897
5	M37.0	IMMUNE ACTIVATION - GENERIC CLUSTER (M37.0)	-0.294097	-1.82817	0.0430673
5	M34	CYTOSKELETAL REMODELING (ENRICHED FOR SRF TARGETS) (M34)	-0.625179	-1.82507	0.0429967
5	M2.2	EXTRACELLULAR MATRIX (III) (M2.2)	-0.658238	-1.81546	0.0453093
7	M4.1	CELL CYCLE (I) (M4.1)	0.467349	2.20899	0.00271907
7	M22.0	MISMATCH REPAIR (I) (M22.0)	0.629586	2.1323	0.00491593
7	M127	TYPE I INTERFERON RESPONSE (M127)	0.912909	2.11384	0.00478096
7	REL4	WADDELL-IL-12 15 (REL4)	0.724851	1.98776	0.0156607
7	M226	PROTEASOME (M226)	0.71892	1.96673	0.0164777
7	M4.12	C-MYC TRANSCRIPTIONAL NETWORK (M4.12)	0.699409	1.87641	0.0444023
7	M37.1	ENRICHED IN NEUTROPHILS (I) (M37.1)	-0.612357	-2.38149	0
7	M118.0	ENRICHED IN MONOCYTES (IV) (M118.0)	-0.486295	-2.01342	0.030638
7	M11.0	ENRICHED IN MONOCYTES (II) (M11.0)	-0.389145	-2.01943	0.0442861
